# Supplementary material for: The effectiveness of colchicine combined with mitomycin C to prolong bleb function in trabeculectomy in rabbits
Source: PLoS One. 2019 Mar 19;14(3):e0213811. doi: 10.1371/journal.pone.0213811 (PMC6424470; doi:10.1371/journal.pone.0213811)
Supplement: S1 Table — (XLSX) [file pone.0213811.s001.xlsx]

## Sheet: draize test result
Protocol No.299Qi020		Date	130321
Corneal Opacity（A）												Chemosis of palpebral Conjunctiva（E）
					Time												Time
Group	Drug	Date	Animal No.	Eye	0h	0.5h	1h	2h	4h	24h		Group	Drug	Date	Animal No.	Eye	0h	0.5h	1h	2h	4h	24h
1		130321	1	L	0	0	0	0	0	0		1		130321	1	L	0	0	0	0	0	0
	Saline	130321	5	L	0	0	0	0	0	0			Saline	130321	5	L	0	0	0	0	0	0
		130321	9	L	0	0	0	0	0	0				130321	9	L	0	0	0	0	0	0
		130321	1	R	0	0	0	0	0	0				130321	1	R	0	0	0	0	0	0
	Non-treatment	130321	5	R	0	0	0	0	0	0			Non-treatment	130321	5	R	0	0	0	0	0	0
		130321	9	R	0	0	0	0	0	0				130321	9	R	0	0	0	0	0	0
2		130321	2	L	0	0	0	0	0	0		2		130321	2	L	0	0	0	1	2	0
	0.1%Colchicine	130321	6	L	0	0	0	0	0	0			0.1%Colchicine	130321	6	L	0	0	0	0	1	0
		130321	10	L	0	0	0	0	0	0				130321	10	L	0	0	0	0	1	0
		130321	2	R	0	0	0	0	0	0				130321	2	R	0	0	0	0	0	0
	Non-treatment	130321	6	R	0	0	0	0	0	0			Non-treatment	130321	6	R	0	0	0	0	0	0
		130321	10	R	0	0	0	0	0	0				130321	10	R	0	0	0	0	0	0
3		130321	3	L	0	0	0	0	0	0		3		130321	3	L	0	0	0	0	0	0
	0.01%Colchicine	130321	7	L	0	0	0	0	0	0			0.01%Colchicine	130321	7	L	0	0	0	0	0	0
		130321	11	L	0	0	0	0	0	0				130321	11	L	0	0	0	0	0	0
		130321	3	R	0	0	0	0	0	0				130321	3	R	0	0	0	0	0	0
	Non-treatment	130321	7	R	0	0	0	0	0	0			Non-treatment	130321	7	R	0	0	0	0	0	0
		130321	11	R	0	0	0	0	0	0				130321	11	R	0	0	0	0	0	0
4		130321	4	L	0	0	0	0	0	0		4		130321	4	L	0	0	0	0	0	0
	0.001%Colchicine	130321	8	L	0	0	0	0	0	0			0.001%Colchicine	130321	8	L	0	0	0	0	0	0
		130321	12	L	0	0	0	0	0	0				130321	12	L	0	0	0	0	0	0
		130321	4	R	0	0	0	0	0	0				130321	4	R	0	0	0	0	0	0
	Non-treatment	130321	8	R	0	0	0	0	0	0			Non-treatment	130321	8	R	0	0	0	0	0	0
		130321	12	R	0	0	0	0	0	0				130321	12	R	0	0	0	0	0	0
1			N		3	3	3	3	3	3		1			N		3	3	3	3	3	3
	Saline		Mean		0	0	0	0	0	0			Saline		Mean		0	0	0	0	0	0
			SE		0	0	0	0	0	0					SE		0	0	0	0	0	0
			N		3	3	3	3	3	3					N		3	3	3	3	3	3
	Non-treatment		Mean		0	0	0	0	0	0			Non-treatment		Mean		0	0	0	0	0	0
			SE		0	0	0	0	0	0					SE		0	0	0	0	0	0
2			N		3	3	3	3	3	3		2			N		3	3	3	3	3	3
	0.1%Colchicine		Mean		0	0	0	0	0	0			0.1%Colchicine		Mean		0	0	0	0.333333	1.33333	0
			SE		0	0	0	0	0	0					SE		0	0	0	0.333333	0.333333	0
			N		3	3	3	3	3	3					N		3	3	3	3	3	3
	Non-treatment		Mean		0	0	0	0	0	0			Non-treatment		Mean		0	0	0	0	0	0
			SE		0	0	0	0	0	0					SE		0	0	0	0	0	0
3			N		3	3	3	3	3	3		3			N		3	3	3	3	3	3
	0.01%Colchicine		Mean		0	0	0	0	0	0			0.01%Colchicine		Mean		0	0	0	0	0	0
			SE		0	0	0	0	0	0					SE		0	0	0	0	0	0
			N		3	3	3	3	3	3					N		3	3	3	3	3	3
	Non-treatment		Mean		0	0	0	0	0	0			Non-treatment		Mean		0	0	0	0	0	0
			SE		0	0	0	0	0	0					SE		0	0	0	0	0	0
4			N		3	3	3	3	3	3		4			N		3	3	3	3	3	3
	0.001%Colchicine		Mean		0	0	0	0	0	0			0.001%Colchicine		Mean		0	0	0	0	0	0
			SE		0	0	0	0	0	0					SE		0	0	0	0	0	0
			N		3	3	3	3	3	3					N		3	3	3	3	3	3
	Non-treatment		Mean		0	0	0	0	0	0			Non-treatment		Mean		0	0	0	0	0	0
			SE		0	0	0	0	0	0					SE		0	0	0	0	0	0
Area of Corneal Opacity（B）												Discharge（F）
					Time												Time
Group	Drug	Date	Animal No.	Eye	0h	0.5h	1h	2h	4h	24h		Group	Drug	Date	Animal No.	Eye	0h	0.5h	1h	2h	4h	24h
1		130321	1	L	0	0	0	0	0	0		1		130321	1	L	0	0	0	0	0	0
	Saline	130321	5	L	0	0	0	0	0	0			Saline	130321	5	L	0	0	0	0	0	0
		130321	9	L	0	0	0	0	0	0				130321	9	L	0	0	0	0	0	0
		130321	1	R	0	0	0	0	0	0				130321	1	R	0	0	0	0	0	0
	Non-treatment	130321	5	R	0	0	0	0	0	0			Non-treatment	130321	5	R	0	0	0	0	0	0
		130321	9	R	0	0	0	0	0	0				130321	9	R	0	0	0	0	0	0
2		130321	2	L	0	0	0	0	0	0		2		130321	2	L	0	0	0	0	0	0
	0.1%Colchicine	130321	6	L	0	0	0	0	0	0			0.1%Colchicine	130321	6	L	0	0	0	0	0	0
		130321	10	L	0	0	0	0	0	0				130321	10	L	0	0	0	0	0	0
		130321	2	R	0	0	0	0	0	0				130321	2	R	0	0	0	0	0	0
	Non-treatment	130321	6	R	0	0	0	0	0	0			Non-treatment	130321	6	R	0	0	0	0	0	0
		130321	10	R	0	0	0	0	0	0				130321	10	R	0	0	0	0	0	0
3		130321	3	L	0	0	0	0	0	0		3		130321	3	L	0	0	0	0	0	0
	0.01%Colchicine	130321	7	L	0	0	0	0	0	0			0.01%Colchicine	130321	7	L	0	0	0	0	0	0
		130321	11	L	0	0	0	0	0	0				130321	11	L	0	0	0	0	0	0
		130321	3	R	0	0	0	0	0	0				130321	3	R	0	0	0	0	0	0
	Non-treatment	130321	7	R	0	0	0	0	0	0			Non-treatment	130321	7	R	0	0	0	0	0	0
		130321	11	R	0	0	0	0	0	0				130321	11	R	0	0	0	0	0	0
4		130321	4	L	0	0	0	0	0	0		4		130321	4	L	0	0	0	0	0	0
	0.001%Colchicine	130321	8	L	0	0	0	0	0	0			0.001%Colchicine	130321	8	L	0	0	0	0	0	0
		130321	12	L	0	0	0	0	0	0				130321	12	L	0	0	0	0	0	0
		130321	4	R	0	0	0	0	0	0				130321	4	R	0	0	0	0	0	0
	Non-treatment	130321	8	R	0	0	0	0	0	0			Non-treatment	130321	8	R	0	0	0	0	0	0
		130321	12	R	0	0	0	0	0	0				130321	12	R	0	0	0	0	0	0
1			N		3	3	3	3	3	3		1			N		3	3	3	3	3	3
	Saline		Mean		0	0	0	0	0	0			Saline		Mean		0	0	0	0	0	0
			SE		0	0	0	0	0	0					SE		0	0	0	0	0	0
			N		3	3	3	3	3	3					N		3	3	3	3	3	3
	Non-treatment		Mean		0	0	0	0	0	0			Non-treatment		Mean		0	0	0	0	0	0
			SE		0	0	0	0	0	0					SE		0	0	0	0	0	0
2			N		3	3	3	3	3	3		2			N		3	3	3	3	3	3
	0.1%Colchicine		Mean		0	0	0	0	0	0			0.1%Colchicine		Mean		0	0	0	0	0	0
			SE		0	0	0	0	0	0					SE		0	0	0	0	0	0
			N		3	3	3	3	3	3					N		3	3	3	3	3	3
	Non-treatment		Mean		0	0	0	0	0	0			Non-treatment		Mean		0	0	0	0	0	0
			SE		0	0	0	0	0	0					SE		0	0	0	0	0	0
3			N		3	3	3	3	3	3		3			N		3	3	3	3	3	3
	0.01%Colchicine		Mean		0	0	0	0	0	0			0.01%Colchicine		Mean		0	0	0	0	0	0
			SE		0	0	0	0	0	0					SE		0	0	0	0	0	0
			N		3	3	3	3	3	3					N		3	3	3	3	3	3
	Non-treatment		Mean		0	0	0	0	0	0			Non-treatment		Mean		0	0	0	0	0	0
			SE		0	0	0	0	0	0					SE		0	0	0	0	0	0
4			N		3	3	3	3	3	3		4			N		3	3	3	3	3	3
	0.001%Colchicine		Mean		0	0	0	0	0	0			0.001%Colchicine		Mean		0	0	0	0	0	0
			SE		0	0	0	0	0	0					SE		0	0	0	0	0	0
			N		3	3	3	3	3	3					N		3	3	3	3	3	3
	Non-treatment		Mean		0	0	0	0	0	0			Non-treatment		Mean		0	0	0	0	0	0
			SE		0	0	0	0	0	0					SE		0	0	0	0	0	0
Iris（C）												Total
					Time												Time
Group	Drug	Date	Animal No.	Eye	0h	0.5h	1h	2h	4h	24h		Group	Drug	Date	Animal No.	Eye	0h	0.5h	1h	2h	4h	24h
1		130321	1	L	0	0	0	0	0	0		1		130321	1	L	0	0	0	0	0	0
	Saline	130321	5	L	0	0	0	0	0	0			Saline	130321	5	L	0	0	0	0	0	0
		130321	9	L	0	0	0	0	0	0				130321	9	L	0	0	0	0	0	0
		130321	1	R	0	0	0	0	0	0				130321	1	R	0	0	0	0	0	0
	Non-treatment	130321	5	R	0	0	0	0	0	0			Non-treatment	130321	5	R	0	0	0	0	0	0
		130321	9	R	0	0	0	0	0	0				130321	9	R	0	0	0	0	0	0
2		130321	2	L	0	0	0	1	1	0		2		130321	2	L	0	0	2	9	11	2
	0.1%Colchicine	130321	6	L	0	0	0	0	0	0			0.1%Colchicine	130321	6	L	0	0	0	0	4	0
		130321	10	L	0	0	0	1	1	0				130321	10	L	0	0	0	7	9	2
		130321	2	R	0	0	0	0	0	0				130321	2	R	0	0	0	0	0	0
	Non-treatment	130321	6	R	0	0	0	0	0	0			Non-treatment	130321	6	R	0	0	0	0	0	0
		130321	10	R	0	0	0	0	0	0				130321	10	R	0	0	0	0	0	0
3		130321	3	L	0	0	0	0	0	0		3		130321	3	L	0	0	0	0	0	0
	0.01%Colchicine	130321	7	L	0	0	0	0	0	0			0.01%Colchicine	130321	7	L	0	0	0	0	0	0
		130321	11	L	0	0	0	0	0	0				130321	11	L	0	0	0	0	2	2
		130321	3	R	0	0	0	0	0	0				130321	3	R	0	0	0	0	0	0
	Non-treatment	130321	7	R	0	0	0	0	0	0			Non-treatment	130321	7	R	0	0	0	0	0	0
		130321	11	R	0	0	0	0	0	0				130321	11	R	0	0	0	0	0	0
4		130321	4	L	0	0	0	0	0	0		4		130321	4	L	0	0	0	0	0	0
	0.001%Colchicine	130321	8	L	0	0	0	0	0	0			0.001%Colchicine	130321	8	L	0	0	0	0	0	0
		130321	12	L	0	0	0	0	0	0				130321	12	L	0	0	0	0	0	0
		130321	4	R	0	0	0	0	0	0				130321	4	R	0	0	0	0	0	0
	Non-treatment	130321	8	R	0	0	0	0	0	0			Non-treatment	130321	8	R	0	0	0	0	0	0
		130321	12	R	0	0	0	0	0	0				130321	12	R	0	0	0	0	0	0
1			N		3	3	3	3	3	3		1			N		3	3	3	3	3	3
	Saline		Mean		0	0	0	0	0	0			Saline		Mean		0	0	0	0	0	0
			SE		0	0	0	0	0	0					SE		0	0	0	0	0	0
			N		3	3	3	3	3	3					N		3	3	3	3	3	3
	Non-treatment		Mean		0	0	0	0	0	0			Non-treatment		Mean		0	0	0	0	0	0
			SE		0	0	0	0	0	0					SE		0	0	0	0	0	0
2			N		3	3	3	3	3	3		2			N		3	3	3	3	3	3
	0.1%Colchicine		Mean		0	0	0	0.666667	0.666667	0			0.1%Colchicine		Mean		0	0	0.666667	5.33333	8	1.33333
			SE		0	0	0	0.333333	0.333333	0					SE		0	0	0.666667	2.72845	2.08167	0.666667
			N		3	3	3	3	3	3					N		3	3	3	3	3	3
	Non-treatment		Mean		0	0	0	0	0	0			Non-treatment		Mean		0	0	0	0	0	0
			SE		0	0	0	0	0	0					SE		0	0	0	0	0	0
3			N		3	3	3	3	3	3		3			N		3	3	3	3	3	3
	0.01%Colchicine		Mean		0	0	0	0	0	0			0.01%Colchicine		Mean		0	0	0	0	0.666667	0.666667
			SE		0	0	0	0	0	0					SE		0	0	0	0	0.666667	0.666667
			N		3	3		3	3	3					N		3	3	3	3	3	3
	Non-treatment		Mean		0	0	0	0	0	0			Non-treatment		Mean		0	0	0	0	0	0
			SE		0	0	0	0	0	0					SE		0	0	0	0	0	0
4			N		3	3	3	3	3	3		4			N		3	3	3	3	3	3
	0.001%Colchicine		Mean		0	0	0	0	0	0			0.001%Colchicine		Mean		0	0	0	0	0	0
			SE		0	0	0	0	0	0					SE		0	0	0	0	0	0
			N		3	3	3	3	3	3					N		3	3	3	3	3	3
	Non-treatment		Mean		0	0	0	0	0	0			Non-treatment		Mean		0	0	0	0	0	0
			SE		0	0	0	0	0	0					SE		0	0	0	0	0	0
Redness of palpebral Conjunctiva（D）
					Time
Group	Drug	Date	Animal No.	Eye	0h	0.5h	1h	2h	4h	24h
1		130321	1	L	0	0	0	0	0	0
	Saline	130321	5	L	0	0	0	0	0	0
		130321	9	L	0	0	0	0	0	0
		130321	1	R	0	0	0	0	0	0
	Non-treatment	130321	5	R	0	0	0	0	0	0
		130321	9	R	0	0	0	0	0	0
2		130321	2	L	0	0	1	1	1	1
	0.1%Colchicine	130321	6	L	0	0	0	0	1	0
		130321	10	L	0	0	0	1	1	1
		130321	2	R	0	0	0	0	0	0
	Non-treatment	130321	6	R	0	0	0	0	0	0
		130321	10	R	0	0	0	0	0	0
3		130321	3	L	0	0	0	0	0	0
	0.01%Colchicine	130321	7	L	0	0	0	0	0	0
		130321	11	L	0	0	0	0	1	1
		130321	3	R	0	0	0	0	0	0
	Non-treatment	130321	7	R	0	0	0	0	0	0
		130321	11	R	0	0	0	0	0	0
4		130321	4	L	0	0	0	0	0	0
	0.001%Colchicine	130321	8	L	0	0	0	0	0	0
		130321	12	L	0	0	0	0	0	0
		130321	4	R	0	0	0	0	0	0
	Non-treatment	130321	8	R	0	0	0	0	0	0
		130321	12	R	0	0	0	0	0	0
1			N		3	3	3	3	3	3
	Saline		Mean		0	0	0	0	0	0
			SE		0	0	0	0	0	0
			N		3	3	3	3	3	3
	Non-treatment		Mean		0	0	0	0	0	0
			SE		0	0	0	0	0	0
2			N		3	3	3	3	3	3
	0.1%Colchicine		Mean		0	0	0.333333	0.666667	1	0.666667
			SE		0	0	0.333333	0.333333	0	0.333333
			N		3	3	3	3	3	3
	Non-treatment		Mean		0	0	0	0	0	0
			SE		0	0	0	0	0	0
3			N		3	3	3	3	3	3
	0.01%Colchicine		Mean		0	0	0	0	0.333333	0.333333
			SE		0	0	0	0	0.333333	0.333333
			N		3	3	3	3	3	3
	Non-treatment		Mean		0	0	0	0	0	0
			SE		0	0	0	0	0	0
4			N		3	3	3	3	3	3
	0.001%Colchicine		Mean		0	0	0	0	0	0
			SE		0	0	0	0	0	0
			N		3	3	3	3	3	3
	Non-treatment		Mean		0	0	0	0	0	0
			SE		0	0	0	0	0	0
