# Supplementary material for: The effectiveness of colchicine combined with mitomycin C to prolong bleb function in trabeculectomy in rabbits
Source: PLoS One. 2019 Mar 19;14(3):e0213811. doi: 10.1371/journal.pone.0213811 (PMC6424470; doi:10.1371/journal.pone.0213811)
Supplement: S1 File — (XLSX) [file pone.0213811.s003.xlsx]

## Sheet: Sheet1
Total
					Time
Group	Drug	Date	Animal No.	Eye	0h	0.5h	1h	2h	4h
1		130329	2	L	0	0	0	0	0
	Saline	130329	6	L	0	0	0	0	0
		130329	10	L	0	0	0	0	0
		130329	2	R	0	0	0	0	0
	Non-treatment	130329	6	R	0	0	0	0	0
		130329	10	R	0	0	0	0	0
2		130329	4	L	0	0	0	2	11
	0.1%Colchicine	130329	5	L	0	4	9	11	15
		130329	9	L	0	0	2	7	13
		130329	4	R	0	0	0	0	0
	Non-treatment	130329	5	R	0	0	0	0	0
		130329	9	R	0	0	0	0	0
3		130329	1	L	0	0	0	0	2
	0.03%Colchicine	130329	8	L	0	0	0	0	7
		130329	12	L	0	0	2	9	11
		130329	1	R	0	0	0	0	0
	Non-treatment	130329	8	R	0	0	0	0	0
		130329	12	R	0	0	0	0	0
4		130329	3	L	0	0	0	0	0
	0.01%Colchicine	130329	7	L	0	0	0	0	0
		130329	11	L	0	0	0	0	0
		130329	3	R	0	0	0	0	0
	Non-treatment	130329	7	R	0	0	0	0	0
		130329	11	R	0	0	0	0	0
1			N		3	3	3	3	3
	Saline		Mean		0	0	0	0	0
			SE		0	0	0	0	0
			N		3	3	3	3	3
	Non-treatment		Mean		0	0	0	0	0
			SE		0	0	0	0	0
2			N		3	3	3	3	3
	0.1%Colchicine		Mean		0	1.33333	3.66667	6.66667	13
			SE		0	1.33333	2.72845	2.60342	1.1547
			N		3	3	3	3	3
	Non-treatment		Mean		0	0	0	0	0
			SE		0	0	0	0	0
3			N		3	3	3	3	3
	0.03%Colchicine		Mean		0	0	0.666667	3	6.66667
			SE		0	0	0.666667	3	2.60342
			N		3	3	3	3	3
	Non-treatment		Mean		0	0	0	0	0
			SE		0	0	0	0	0
4			N		3	3	3	3	3
	0.01%Colchicine		Mean		0	0	0	0	0
			SE		0	0	0	0	0
			N		3	3	3	3	3
	Non-treatment		Mean		0	0	0	0	0
			SE		0	0	0	0	0
