# Supplementary material for: The effectiveness of colchicine combined with mitomycin C to prolong bleb function in trabeculectomy in rabbits
Source: PLoS One. 2019 Mar 19;14(3):e0213811. doi: 10.1371/journal.pone.0213811 (PMC6424470; doi:10.1371/journal.pone.0213811)
Supplement: S2 File — (XLSX) [file pone.0213811.s004.xlsx]

## Sheet: Data
Protocol No.: 299Qi030
Lot No : 13E033
REAL IOP VALUE															入力表
		Ope	Animal		Time after surgery (Day)										Ope		Animal	Time after surgery (Day)
Group	Drug	Date	No.	Eye	0	3	7	14	21	28	35	42	49		Date	No.	Eye	0			3			7			14			21			28			35			42			49
1		2013/4/9	1	R	15	14.6667	12.3333	21.3333	18.6667	17.6667	18.6667	19	18.3333		2013/4/9	1	R	15	15	15	15	15	14	13	12	12	22	21	21	19	19	18	18	18	17	19	19	18	19	19	19	19	18	18
	Control	2013/4/9	6	R	25	9	15.6667	21.6667	20.3333	19.3333	20.6667	22.6667	20.3333		2013/4/9	6	R	25	25	25	9	9	9	16	15	16	22	22	21	21	20	20	19	19	20	21	21	20	24	22	22	21	20	20
		2013/4/10	8	R	23	13	19	23.6667	17	22	24.3333	23.6667	21		2013/4/10	8	R	23	23	23	13	13	13	19	19	19	24	24	23	17	17	17	22	22	22	25	24	24	24	24	23	21	21	21
		2013/4/11	16	R	22.6667	9	16	24.3333	21.3333	20	21	21	19		2013/4/11	16	R	23	22	23	9	9	9	16	16	16	25	25	23	22	21	21	20	20	20	21	21	21	21	21	21	19	19	19
		2013/4/9	1	L	17	20	21.6667	22.6667	19.3333	18.3333	20.3333	20	19		2013/4/9	1	L	17	17	17	20	20	20	22	22	21	22	23	23	21	19	18	19	18	18	21	20	20	20	20	20	19	19	19
	contralateral eyes	2013/4/9	6	L	24.6667	22.6667	23	24	23.6667	21.3333	22.3333	24.6667	21		2013/4/9	6	L	25	24	25	23	23	22	24	23	22	24	24	24	24	24	23	22	21	21	23	22	22	25	25	24	21	21	21
		2013/4/10	8	L	23	23.6667	24	24.3333	18.3333	22	23.3333	22.3333	19.6667		2013/4/10	8	L	23	23	23	24	24	23	24	24	24	25	24	24	19	18	18	22	22	22	24	23	23	23	22	22	20	20	19
		2013/4/11	16	L	22.3333	20	21	24	19	19	20	21	19.3333		2013/4/11	16	L	23	22	22	20	20	20	21	21	21	25	24	23	19	19	19	19	19	19	20	20	20	21	21	21	20	19	19
2		2013/4/9	2	R	17.6667	11.3333	8	17.6667	17	17.3333	16.3333	16.6667	17.3333		2013/4/9	2	R	18	17	18	11	11	12	8	8	8	18	17	18	17	17	17	17	18	17	16	17	16	17	16	17	17	18	17
	MMC＋Colchicine	2013/4/9	3	R	23	9	4	3	7	7	10.3333	7	9.33333		2013/4/9	3	R	24	23	22	9	9	9	4	4	4	3	3	3	7	7	7	7	7	7	11	10	10	7	7	7	9	9	10
		2013/4/10	7	R	17.6667	13	3	5.66667	4	4.66667	5	4	5		2013/4/10	7	R	18	18	17	13	13	13	3	3	3	6	5	6	4	4	4	5	5	4	5	5	5	4	4	4	5	5	5
		2013/4/10	11	R	20	14.6667	11	21.3333	17	13	19	19.6667	16		2013/4/10	11	R	20	20	20	14	15	15	11	11	11	21	22	21	17	17	17	13	13	13	19	19	19	20	20	19	16	16	16
		2013/4/10	13	R	23.6667	5	3	7	5	7	6	8	5.33333		2013/4/10	13	R	24	24	23	5	5	5	3	3	3	7	7	7	5	5	5	7	7	7	6	6	6	8	8	8	5	6	5
		2013/4/11	17	R	22.6667	6	5	3	4	4	4.66667	6	3		2013/4/11	17	R	22	23	23	6	6	6	5	5	5	3	3	3	4	4	4	4	4	4	5	5	4	6	6	6	3	3	3
		2013/4/11	19	R	24.6667	6	4	4	5.66667	4	4	7	6		2013/4/11	19	R	25	24	25	6	6	6	4	4	4	4	4	4	6	6	5	4	4	4	4	4	4	7	7	7	6	6	6
		2013/4/11	20	R	21.6667	2.33333	7.33333	3	3	3	7	10	11.3333		2013/4/11	20	R	23	21	21	3	2	2	8	7	7	3	3	3	3	3	3	3	3	3	7	7	7	10	10	10	12	11	11
		2013/4/9	2	L	21	16.3333	19	22.3333	19	18	18	16	17.3333		2013/4/9	2	L	21	21	21	16	16	17	19	19	19	23	23	21	20	19	18	18	18	18	18	18	18	16	16	16	17	18	17
	contralateral eyes	2013/4/9	3	L	23.3333	20.6667	22	21.3333	20.6667	20	21	20	21.6667		2013/4/9	3	L	23	23	24	21	21	20	22	22	22	22	21	21	21	20	21	20	20	20	21	21	21	20	20	20	22	21	22
		2013/4/10	7	L	19	16.3333	17.6667	19	19	19.3333	16.6667	17.6667	17.3333		2013/4/10	7	L	19	19	19	17	16	16	18	17	18	19	19	19	19	19	19	19	19	20	17	17	16	18	17	18	17	17	18
		2013/4/10	11	L	19.3333	20.6667	16.6667	20	16.3333	15	18	19.3333	18		2013/4/10	11	L	20	19	19	21	21	20	17	17	16	20	20	20	16	16	17	15	15	15	18	18	18	19	19	20	18	18	18
		2013/4/10	13	L	22	21	17.6667	25.3333	20.6667	22.3333	20.6667	23	23.3333		2013/4/10	13	L	22	22	22	21	21	21	18	18	17	26	25	25	21	21	20	23	22	22	21	21	20	23	23	23	23	23	24
		2013/4/11	17	L	23.3333	28	24.3333	24.3333	29	24.3333	22.3333	26	22.3333		2013/4/11	17	L	23	24	23	28	28	28	24	25	24	25	24	24	29	29	29	24	25	24	22	23	22	26	26	26	22	23	22
		2013/4/11	19	L	24	18	23.3333	21.6667	22.3333	21	21	20	20		2013/4/11	19	L	24	24	24	18	18	18	24	23	23	22	22	21	23	22	22	21	22	20	21	21	21	20	20	20	20	20	20
		2013/4/11	20	L	22.6667	21.3333	22	20.3333	20.6667	22.6667	17.6667	21.6667	19		2013/4/11	20	L	23	23	22	22	21	21	22	22	22	20	21	20	20	21	21	22	23	23	18	18	17	22	22	21	19	19	19
3		2013/4/9	4	R	23.6667	13	12.3333	4	3	7	14.3333	8	9.33333		2013/4/9	4	R	24	24	23	13	13	13	13	12	12	4	4	4	3	3	3	7	7	7	14	15	14	8	8	8	10	9	9
	MMC	2013/4/9	5	R	22.6667	10	4	5	7	12.6667	13	13.6667	21.6667		2013/4/9	5	R	23	23	22	10	10	10	4	4	4	5	5	5	7	7	7	13	13	12	13	13	13	14	14	13	22	22	21
		2013/4/10	9	R	21.3333	12	2	4	4	5.33333	6	5	8		2013/4/10	9	R	22	21	21	12	12	12	2	2	2	4	4	4	4	4	4	6	5	5	6	6	6	5	5	5	8	8	8
		2013/4/10	10	R	16	9.66667	11	21	21.3333	18.6667	21	18.6667	18		2013/4/10	10	R	16	16	16	10	9	10	11	11	11	21	21	21	22	21	21	19	19	18	21	21	21	19	19	18	18	18	18
		2013/4/10	12	R	21.3333	3	4	13	7	11	20	23.6667	21.3333		2013/4/10	12	R	22	21	21	3	3	3	4	4	4	13	13	13	7	7	7	11	11	11	21	20	19	24	24	23	22	21	21
		2013/4/11	14	R	18.6667	6.66667	6	13.3333	8	14.6667	9	18.6667	18		2013/4/11	14	R	19	19	18	7	6	7	6	6	6	14	13	13	8	8	8	15	15	14	9	9	9	19	19	18	18	18	18
		2013/4/11	15	R	26.6667	8	11	7.66667	5.33333	8	9	8.66667	10		2013/4/11	15	R	27	26	27	8	8	8	11	11	11	8	8	7	6	5	5	8	8	8	9	9	9	9	9	8	10	10	10
		2013/4/11	18	R	23	3	3	4	6	9	11.6667	16.6667	18.6667		2013/4/11	18	R	24	23	22	3	3	3	3	3	3	4	4	4	6	6	6	9	9	9	12	12	11	17	17	16	19	19	18
		2013/4/9	4	L	25	23	18	18.6667	20.3333	18.6667	18	18	20.3333		2013/4/9	4	L	26	24	25	23	23	23	18	18	18	19	19	18	20	21	20	19	19	18	18	18	18	18	18	18	21	20	20
	contralateral eyes	2013/4/9	5	L	22.6667	20	24.3333	23	24	27.6667	20.3333	20	22.3333		2013/4/9	5	L	23	23	22	20	20	20	24	25	24	23	23	23	24	24	24	28	28	27	20	21	20	20	20	20	23	22	22
		2013/4/10	9	L	19.6667	20	21.6667	23	21	20.3333	21	19.6667	19.3333		2013/4/10	9	L	20	19	20	20	20	20	22	22	21	23	23	23	21	21	21	21	20	20	21	21	21	20	20	19	19	20	19
		2013/4/10	10	L	16	17.3333	17.6667	19.6667	23	20	20.6667	17.6667	17.3333		2013/4/10	10	L	16	16	16	17	18	17	18	18	17	20	20	19	23	23	23	20	20	20	21	21	20	18	18	17	18	17	17
		2013/4/10	12	L	21	22	20.6667	23.6667	25	22	20.6667	24.3333	20.6667		2013/4/10	12	L	21	21	21	22	22	22	21	21	20	24	24	23	26	25	24	22	22	22	21	21	20	25	24	24	21	21	20
		2013/4/11	14	L	17	16	12.6667	16	16	17	16.6667	18	15.6667		2013/4/11	14	L	17	17	17	16	16	16	13	13	12	16	16	16	16	16	16	17	17	17	17	17	16	18	18	18	16	15	16
		2013/4/11	15	L	26.6667	22.6667	22	22	21	21.3333	21	23	17.6667		2013/4/11	15	L	27	27	26	23	23	22	23	22	21	22	22	22	22	21	20	22	21	21	21	21	21	24	23	22	17	18	18
		2013/4/11	18	L	23.3333	18	18.3333	19.3333	18	20	22	19	17.6667		2013/4/11	18	L	24	23	23	18	18	18	19	18	18	20	19	19	18	18	18	21	20	19	23	22	21	19	19	19	17	18	18
1			N		4	4	4	4	4	4	4	4	4
	Control		Mean		21.4167	11.4167	15.75	22.75	19.3333	19.75	21.1667	21.5833	19.6667
			SD		4.40013	2.87228	2.72675	1.4751	1.90516	1.79247	2.34915	2.04351	1.21716
			SE		2.20006	1.43614	1.36338	0.737551	0.952579	0.896237	1.17458	1.02175	0.608581
			N		4	4	4	4	4	4	4	4	4
	contralateral eyes		Mean		21.75	21.5833	22.4167	23.75	20.0833	20.1667	21.5	22	19.75
			SD		3.31523	1.8733	1.34371	0.739119	2.42479	1.7743	1.59861	2.01843	0.876652
			SE		1.65761	0.936651	0.671855	0.369559	1.2124	0.887151	0.799305	1.00922	0.438326
2			N		8	8	8	8	8	8	8	8	8
	MMC＋Colchicine		Mean		21.375	8.41667	5.66667	8.08333	7.83333	7.5	9.04167	9.79167	9.16667
			SD		2.66927	4.29747	2.85079	7.25663	5.78449	5.07405	5.71114	5.49729	5.32142
			SE		0.943729	1.51939	1.00791	2.56561	2.04513	1.79395	2.01919	1.94359	1.8814
			N		8	8	8	8	8	8	8	8	8
	contralateral eyes		Mean		21.8333	20.2917	20.3333	21.7917	20.9583	20.3333	19.4167	20.4583	19.875
			SD		1.88562	3.73927	2.9277	2.15979	3.70087	2.94931	2.06059	3.11646	2.34309
			SE		0.666667	1.32203	1.0351	0.7636	1.30845	1.04274	0.728529	1.10183	0.828408
3			N		8	8	8	8	8	8	8	8	8
	MMC		Mean		21.6667	8.16667	6.66667	9	7.70833	10.7917	13	14.125	15.625
			SD		3.23179	3.76702	4.13272	6.22845	5.74715	4.40396	5.31246	6.43141	5.59319
			SE		1.14261	1.33184	1.46114	2.20209	2.03193	1.55703	1.87824	2.27385	1.97749
			N		8	8	8	8	8	8	8	8	8
	contralateral eyes		Mean		21.4167	19.875	19.4167	20.6667	21.0417	20.875	20.0417	19.9583	18.875
			SD		3.73635	2.59387	3.57127	2.67854	3.01023	3.14687	1.77672	2.45879	2.17444
			SE		1.321	0.917072	1.26263	0.947009	1.06428	1.11259	0.628167	0.869313	0.768779
Delta IOP CHANGE FROM TIME 0
			Animal		Time after surgery (Day)
Group	Drug	Date	No.	Eye	0	3	7	14	21	28	35	42	49
1		2013/4/9	1	R	0	-0.333333	-2.66667	6.33333	3.66667	2.66667	3.66667	4	3.33333
	Control	2013/4/9	6	R	0	-16	-9.33333	-3.33333	-4.66667	-5.66667	-4.33333	-2.33333	-4.66667
		2013/4/10	8	R	0	-10	-4	0.666667	-6	-1	1.33333	0.666667	-2
		2013/4/11	16	R	0	-13.6667	-6.66667	1.66667	-1.33333	-2.66667	-1.66667	-1.66667	-3.66667
		2013/4/9	1	L	0	3	4.66667	5.66667	2.33333	1.33333	3.33333	3	2
	contralateral eyes	2013/4/9	6	L	0	-2	-1.66667	-0.666667	-1	-3.33333	-2.33333	0	-3.66667
		2013/4/10	8	L	0	0.666667	1	1.33333	-4.66667	-1	0.333333	-0.666667	-3.33333
		2013/4/11	16	L	0	-2.33333	-1.33333	1.66667	-3.33333	-3.33333	-2.33333	-1.33333	-3
2		2013/4/9	2	R	0	-6.33333	-9.66667	0	-0.666667	-0.333333	-1.33333	-1	-0.333333
	MMC＋Colchicine	2013/4/9	3	R	0	-14	-19	-20	-16	-16	-12.6667	-16	-13.6667
		2013/4/10	7	R	0	-4.66667	-14.6667	-12	-13.6667	-13	-12.6667	-13.6667	-12.6667
		2013/4/10	11	R	0	-5.33333	-9	1.33333	-3	-7	-1	-0.333333	-4
		2013/4/10	13	R	0	-18.6667	-20.6667	-16.6667	-18.6667	-16.6667	-17.6667	-15.6667	-18.3333
		2013/4/11	17	R	0	-16.6667	-17.6667	-19.6667	-18.6667	-18.6667	-18	-16.6667	-19.6667
		2013/4/11	19	R	0	-18.6667	-20.6667	-20.6667	-19	-20.6667	-20.6667	-17.6667	-18.6667
		2013/4/11	20	R	0	-19.3333	-14.3333	-18.6667	-18.6667	-18.6667	-14.6667	-11.6667	-10.3333
		2013/4/9	2	L	0	-4.66667	-2	1.33333	-2	-3	-3	-5	-3.66667
	contralateral eyes	2013/4/9	3	L	0	-2.66667	-1.33333	-2	-2.66667	-3.33333	-2.33333	-3.33333	-1.66667
		2013/4/10	7	L	0	-2.66667	-1.33333	0	0	0.333333	-2.33333	-1.33333	-1.66667
		2013/4/10	11	L	0	1.33333	-2.66667	0.666667	-3	-4.33333	-1.33333	0	-1.33333
		2013/4/10	13	L	0	-1	-4.33333	3.33333	-1.33333	0.333333	-1.33333	1	1.33333
		2013/4/11	17	L	0	4.66667	1	1	5.66667	1	-1	2.66667	-1
		2013/4/11	19	L	0	-6	-0.666667	-2.33333	-1.66667	-3	-3	-4	-4
		2013/4/11	20	L	0	-1.33333	-0.666667	-2.33333	-2	0	-5	-1	-3.66667
3		2013/4/9	4	R	0	-10.6667	-11.3333	-19.6667	-20.6667	-16.6667	-9.33333	-15.6667	-14.3333
	MMC	2013/4/9	5	R	0	-12.6667	-18.6667	-17.6667	-15.6667	-10	-9.66667	-9	-1
		2013/4/10	9	R	0	-9.33333	-19.3333	-17.3333	-17.3333	-16	-15.3333	-16.3333	-13.3333
		2013/4/10	10	R	0	-6.33333	-5	5	5.33333	2.66667	5	2.66667	2
		2013/4/10	12	R	0	-18.3333	-17.3333	-8.33333	-14.3333	-10.3333	-1.33333	2.33333	0
		2013/4/11	14	R	0	-12	-12.6667	-5.33333	-10.6667	-4	-9.66667	0	-0.666667
		2013/4/11	15	R	0	-18.6667	-15.6667	-19	-21.3333	-18.6667	-17.6667	-18	-16.6667
		2013/4/11	18	R	0	-20	-20	-19	-17	-14	-11.3333	-6.33333	-4.33333
		2013/4/9	4	L	0	-2	-7	-6.33333	-4.66667	-6.33333	-7	-7	-4.66667
	contralateral eyes	2013/4/9	5	L	0	-2.66667	1.66667	0.333333	1.33333	5	-2.33333	-2.66667	-0.333333
		2013/4/10	9	L	0	0.333333	2	3.33333	1.33333	0.666667	1.33333	0	-0.333333
		2013/4/10	10	L	0	1.33333	1.66667	3.66667	7	4	4.66667	1.66667	1.33333
		2013/4/10	12	L	0	1	-0.333333	2.66667	4	1	-0.333333	3.33333	-0.333333
		2013/4/11	14	L	0	-1	-4.33333	-1	-1	0	-0.333333	1	-1.33333
		2013/4/11	15	L	0	-4	-4.66667	-4.66667	-5.66667	-5.33333	-5.66667	-3.66667	-9
		2013/4/11	18	L	0	-5.33333	-5	-4	-5.33333	-3.33333	-1.33333	-4.33333	-5.66667
1			N		4	4	4	4	4	4	4	4	4
	Control		Mean		0	-10	-5.66667	1.33333	-2.08333	-1.66667	-0.25	0.166667	-1.75
			SD		0	6.90142	2.95647	3.97213	4.30654	3.47478	3.4894	2.86098	3.56293
			SE		0	3.45071	1.47824	1.98606	2.15327	1.73739	1.7447	1.43049	1.78146
			N		4	4	4	4	4	4	4	4	4
	contralateral eyes		Mean		0	-0.166667	0.666667	2	-1.66667	-1.58333	-0.25	0.25	-2
			SD		0	2.50185	2.91865	2.65274	3.06715	2.234	2.69945	1.91243	2.68052
			SE		0	1.25093	1.45933	1.32637	1.53357	1.117	1.34973	0.956217	1.34026
2			N		8	8	8	8	8	8	8	8	8
	MMC＋Colchicine		Mean		0	-12.9583	-15.7083	-13.2917	-13.5417	-13.875	-12.3333	-11.5833	-12.2083
			SD		0	6.45236	4.6031	9.04387	7.47894	6.92577	7.41727	6.98922	7.06194
			SE		0	2.28125	1.62744	3.19749	2.6442	2.44863	2.6224	2.47106	2.49677
			N		8	8	8	8	8	8	8	8	8
	contralateral eyes		Mean		0	-1.54167	-1.5	-0.0416667	-0.875	-1.5	-2.41667	-1.375	-1.95833
			SD		0	3.36621	1.57359	2.0427	2.7942	2.10819	1.29406	2.6152	1.78563
			SE		0	1.19013	0.556349	0.722203	0.987898	0.745356	0.457521	0.924614	0.631317
3			N		8	8	8	8	8	8	8	8	8
	MMC		Mean		0	-13.5	-15	-12.6667	-13.9583	-10.875	-8.66667	-7.54167	-6.04167
			SD		0	4.95696	5.09902	8.94959	8.50292	7.19113	7.32467	8.57634	7.49484
			SE		0	1.75255	1.80278	3.16416	3.00624	2.54245	2.58966	3.03219	2.64983
			N		8	8	8	8	8	8	8	8	8
	contralateral eyes		Mean		0	-1.54167	-2	-0.75	-0.375	-0.541667	-1.375	-1.45833	-2.54167
			SD		0	2.40329	3.62968	3.89444	4.64087	4.13632	3.72225	3.50934	3.52739
			SE		0	0.849691	1.28329	1.37689	1.6408	1.46241	1.31601	1.24074	1.24712
IOP difference from IOP in contralateral eyes
			Animal		Time after surgery (Day)
Group	Drug	Date	No.	Eye	0	3	7	14	21	28	35	42	49
1		2013/4/9	1	R-L	-2	-5.33333	-9.33333	-1.33333	-0.666667	-0.666667	-1.66667	-1	-0.666667
	Control	2013/4/9	6	R-L	0.333333	-13.6667	-7.33333	-2.33333	-3.33333	-2	-1.66667	-2	-0.666667
		2013/4/10	8	R-L	0	-10.6667	-5	-0.666667	-1.33333	0	1	1.33333	1.33333
		2013/4/11	16	R-L	0.333333	-11	-5	0.333333	2.33333	1	1	0	-0.333333
2		2013/4/9	2	R-L	-3.33333	-5	-11	-4.66667	-2	-0.666667	-1.66667	0.666667	0
	MMC＋Colchicine	2013/4/9	3	R-L	-0.333333	-11.6667	-18	-18.3333	-13.6667	-13	-10.6667	-13	-12.3333
		2013/4/10	7	R-L	-1.33333	-3.33333	-14.6667	-13.3333	-15	-14.6667	-11.6667	-13.6667	-12.3333
		2013/4/10	11	R-L	0.666667	-6	-5.66667	1.33333	0.666667	-2	1	0.333333	-2
		2013/4/10	13	R-L	1.66667	-16	-14.6667	-18.3333	-15.6667	-15.3333	-14.6667	-15	-18
		2013/4/11	17	R-L	-0.666667	-22	-19.3333	-21.3333	-25	-20.3333	-17.6667	-20	-19.3333
		2013/4/11	19	R-L	0.666667	-12	-19.3333	-17.6667	-16.6667	-17	-17	-13	-14
		2013/4/11	20	R-L	-1	-19	-14.6667	-17.3333	-17.6667	-19.6667	-10.6667	-11.6667	-7.66667
3		2013/4/9	4	R-L	-1.33333	-10	-5.66667	-14.6667	-17.3333	-11.6667	-3.66667	-10	-11
	MMC	2013/4/9	5	R-L	0	-10	-20.3333	-18	-17	-15	-7.33333	-6.33333	-0.666667
		2013/4/10	9	R-L	1.66667	-8	-19.6667	-19	-17	-15	-15	-14.6667	-11.3333
		2013/4/10	10	R-L	0	-7.66667	-6.66667	1.33333	-1.66667	-1.33333	0.333333	1	0.666667
		2013/4/10	12	R-L	0.333333	-19	-16.6667	-10.6667	-18	-11	-0.666667	-0.666667	0.666667
		2013/4/11	14	R-L	1.66667	-9.33333	-6.66667	-2.66667	-8	-2.33333	-7.66667	0.666667	2.33333
		2013/4/11	15	R-L	0	-14.6667	-11	-14.3333	-15.6667	-13.3333	-12	-14.3333	-7.66667
		2013/4/11	18	R-L	-0.333333	-15	-15.3333	-15.3333	-12	-11	-10.3333	-2.33333	1
1			N		4	4	4	4	4	4	4	4	4
	Control		Mean		-0.333333	-10.1667	-6.66667	-1	-0.75	-0.416667	-0.333333	-0.416667	-0.0833333
			SD		1.12217	3.49073	2.09054	1.12217	2.34718	1.25831	1.5396	1.424	0.957427
			SE		0.561084	1.74536	1.04527	0.561084	1.17359	0.629153	0.7698	0.712	0.478714
2			N		8	8	8	8	8	8	8	8	8
	MMC＋Colchicine		Mean		-0.458333	-11.875	-14.6667	-13.7083	-13.125	-12.8333	-10.375	-10.6667	-10.7083
			SD		1.53206	6.81487	4.61536	7.90908	8.43827	7.51506	6.78803	7.33117	7.00439
			SE		0.541667	2.40942	1.63178	2.79628	2.98338	2.65698	2.39993	2.59196	2.47643
3			N		8	8	8	8	8	8	8	8	8
	MMC		Mean		0.25	-11.7083	-12.75	-11.6667	-13.3333	-10.0833	-7.04167	-5.83333	-3.25
			SD		1.00396	4.04121	6.031	7.31383	5.81187	5.34151	5.42024	6.50031	5.75078
			SE		0.354954	1.42878	2.13228	2.58583	2.0548	1.88851	1.91634	2.2982	2.03321

## Sheet: Graph
	Real IOP value	Time after surgery (Day)
	Mean	0	3	7	14	21	28	35	42	49
	Control	21.4167	11.4167	15.75	22.75	19.3333	19.75	21.1667	21.5833	19.6667
	MMC＋Colchicine	21.375	8.41667	5.66667	8.08333	7.83333	7.5	9.04167	9.79167	9.16667
	MMC	21.6667	8.16667	6.66667	9	7.70833	10.7917	13	14.125	15.625
		Time after surgery (Day)
	S.E.	0	3	7	14	21	28	35	42	49
	Control	2.20006	1.43614	1.36338	0.737551	0.952579	0.896237	1.17458	1.02175	0.608581
	MMC＋Colchicine	0.943729	1.51939	1.00791	2.56561	2.04513	1.79395	2.01919	1.94359	1.8814
	MMC	1.14261	1.33184	1.46114	2.20209	2.03193	1.55703	1.87824	2.27385	1.97749
	Data expressed as the mean IOP ± S.E.M. of 4 to 8 eyes
	IOP change value	Time after surgery (Day)
	Mean	0	3	7	14	21	28	35	42	49
	Control	0	-10	-5.66667	1.33333	-2.08333	-1.66667	-0.25	0.166667	-1.75
	MMC＋Colchicine	0	-12.9583	-15.7083	-13.2917	-13.5417	-13.875	-12.3333	-11.5833	-12.2083
	MMC	0	-13.5	-15	-12.6667	-13.9583	-10.875	-8.66667	-7.54167	-6.04167
		Time after surgery (Day)
	S.E.	0	3	7	14	21	28	35	42	49
	Control	0	3.45071	1.47824	1.98606	2.15327	1.73739	1.7447	1.43049	1.78146
	MMC＋Colchicine	0	2.28125	1.62744	3.19749	2.6442	2.44863	2.6224	2.47106	2.49677
	MMC	0	1.75255	1.80278	3.16416	3.00624	2.54245	2.58966	3.03219	2.64983
	Data expressed as the mean IOP change ± S.E.M. of 4 to 8 eyes
	IOP difference	Time after surgery (Day)
	Mean	0	3	7	14	21	28	35	42	49
	Control	-0.333333	-10.1667	-6.66667	-1	-0.75	-0.416667	-0.333333	-0.416667	-0.0833333
	MMC＋Colchicine	-0.458333	-11.875	-14.6667	-13.7083	-13.125	-12.8333	-10.375	-10.6667	-10.7083
	MMC	0.25	-11.7083	-12.75	-11.6667	-13.3333	-10.0833	-7.04167	-5.83333	-3.25
		Time after surgery (Day)
	S.E.	0	3	7	14	21	28	35	42	49
	Control	0.561084	1.74536	1.04527	0.561084	1.17359	0.629153	0.7698	0.712	0.478714
	MMC＋Colchicine	0.541667	2.40942	1.63178	2.79628	2.98338	2.65698	2.39993	2.59196	2.47643
	MMC	0.354954	1.42878	2.13228	2.58583	2.0548	1.88851	1.91634	2.2982	2.03321
	Data expressed as the mean IOP difference from non-treated eye ± S.E.M. of 4 to 8 rabbits

## Sheet: 統計1_1_OUT
統計1	2018-08-07
		IOP-Day0 (時点 1 [0 ],変換なし ,そのまま ,ﾊﾟﾗﾒﾄﾘｯｸ )
		Tukey type 多重比較
		群	用量	例数	平均	標準偏差	標準誤差	中央値	Control_0	MMC＋Colchicine_0	MMC_0
		Control	0	4	21.4250	4.4033	2.2017	22.8500	---	-0.0125	0.1249
		MMC＋Colchicine	0	8	21.4000	2.6689	0.9436	22.2000	0.9999 n.s.	---	0.1683
		MMC	0	8	21.6750	3.2403	1.1456	22.0000	0.9914 n.s.	0.9845 n.s.	---
		IOP-Day3 (時点 1 [0 ],変換なし ,そのまま ,ﾊﾟﾗﾒﾄﾘｯｸ )
		Tukey type 多重比較
		群	用量	例数	平均	標準偏差	標準誤差	中央値	Control_0	MMC＋Colchicine_0	MMC_0
		Control	0	4	11.4250	2.8849	1.4424	11.0000	---	-1.2722	-1.3724
		MMC＋Colchicine	0	8	8.4125	4.3079	1.5231	7.5000	0.4292 n.s.	---	-0.1228
		MMC	0	8	8.1750	3.7671	1.3319	8.8500	0.3767 n.s.	0.9917 n.s.	---
		IOP-Day7 (時点 1 [0 ],変換なし ,そのまま ,ﾊﾟﾗﾒﾄﾘｯｸ )
		Tukey type 多重比較
		群	用量	例数	平均	標準偏差	標準誤差	中央値	Control_0	MMC＋Colchicine_0	MMC_0
		Control	0	4	15.7500	2.7404	1.3702	15.8500	---	-4.8209	-4.3430
		MMC＋Colchicine	0	8	5.6625	2.8480	1.0069	4.5000	0.0004 ***	---	0.5853
		MMC	0	8	6.6625	4.1262	1.4588	5.0000	0.0012 **	0.8297 n.s.	---
		IOP-Day14 (時点 1 [0 ],変換なし ,そのまま ,ﾊﾟﾗﾒﾄﾘｯｸ )
		Tukey type 多重比較
		群	用量	例数	平均	標準偏差	標準誤差	中央値	Control_0	MMC＋Colchicine_0	MMC_0
		Control	0	4	22.7500	1.4731	0.7365	22.7000	---	-3.8845	-3.6427
		MMC＋Colchicine	0	8	8.0875	7.2527	2.5642	4.8500	0.0032 **	---	0.2961
		MMC	0	8	9.0000	6.2241	2.2006	6.3500	0.0054 **	0.9530 n.s.	---
		IOP-Day21 (時点 1 [0 ],変換なし ,そのまま ,ﾊﾟﾗﾒﾄﾘｯｸ )
		Tukey type 多重比較
		群	用量	例数	平均	標準偏差	標準誤差	中央値	Control_0	MMC＋Colchicine_0	MMC_0
		Control	0	4	19.3250	1.8839	0.9420	19.5000	---	-3.5482	-3.5906
		MMC＋Colchicine	0	8	7.8375	5.7827	2.0445	5.3500	0.0066 **	---	-0.0520
		MMC	0	8	7.7000	5.7378	2.0286	6.5000	0.0060 **	0.9985 n.s.	---
		IOP-Day28 (時点 1 [0 ],変換なし ,そのまま ,ﾊﾟﾗﾒﾄﾘｯｸ )
		Tukey type 多重比較
		群	用量	例数	平均	標準偏差	標準誤差	中央値	Control_0	MMC＋Colchicine_0	MMC_0
		Control	0	4	19.7500	1.7823	0.8912	19.6500	---	-4.5685	-3.3378
		MMC＋Colchicine	0	8	7.5000	5.0622	1.7898	5.8500	0.0008 ***	---	1.5073
		MMC	0	8	10.8000	4.4246	1.5643	10.0000	0.0103 *	0.3124 n.s.	---
		IOP-Day35 (時点 1 [0 ],変換なし ,そのまま ,ﾊﾟﾗﾒﾄﾘｯｸ )
		Tukey type 多重比較
		群	用量	例数	平均	標準偏差	標準誤差	中央値	Control_0	MMC＋Colchicine_0	MMC_0
		Control	0	4	21.1750	2.3200	1.1600	20.8500	---	-3.8916	-2.6211
		MMC＋Colchicine	0	8	9.0375	5.7004	2.0154	6.5000	0.0032 **	---	1.5560
		MMC	0	8	13.0000	5.3101	1.8774	12.3500	0.0448 *	0.2910 n.s.	---
		IOP-Day42 (時点 1 [0 ],変換なし ,そのまま ,ﾊﾟﾗﾒﾄﾘｯｸ )
		Tukey type 多重比較
		群	用量	例数	平均	標準偏差	標準誤差	中央値	Control_0	MMC＋Colchicine_0	MMC_0
		Control	0	4	21.6000	2.0607	1.0304	21.8500	---	-3.4977	-2.2083
		MMC＋Colchicine	0	8	9.8000	5.5118	1.9487	7.5000	0.0074 **	---	1.5792
		MMC	0	8	14.1500	6.4427	2.2778	15.2000	0.0984 n.s.	0.2812 n.s.	---
		IOP-Day49 (時点 1 [0 ],変換なし ,そのまま ,ﾊﾟﾗﾒﾄﾘｯｸ )
		Tukey type 多重比較
		群	用量	例数	平均	標準偏差	標準誤差	中央値	Control_0	MMC＋Colchicine_0	MMC_0
		Control	0	4	19.6500	1.2234	0.6117	19.6500	---	-3.4418	-1.3194
		MMC＋Colchicine	0	8	9.1500	5.3155	1.8793	7.6500	0.0083 **	---	2.5995
		MMC	0	8	15.6250	5.6015	1.9804	18.0000	0.4041 n.s.	0.0468 *	---
		IOP change-Day3 (時点 1 [0 ],変換なし ,そのまま ,ﾊﾟﾗﾒﾄﾘｯｸ )
		Tukey type 多重比較
		群	用量	例数	平均	標準偏差	標準誤差	中央値	Control_0	MMC＋Colchicine_0	MMC_0
		Control	0	4	-10.0000	6.9229	3.4615	-11.8500	---	-0.8084	-0.9551
		MMC＋Colchicine	0	8	-12.9625	6.4633	2.2851	-15.3500	0.7030 n.s.	---	-0.1796
		MMC	0	8	-13.5000	4.9647	1.7553	-12.3500	0.6140 n.s.	0.9824 n.s.	---
		IOP change-Day7 (時点 1 [0 ],変換なし ,そのまま ,ﾊﾟﾗﾒﾄﾘｯｸ )
		Tukey type 多重比較
		群	用量	例数	平均	標準偏差	標準誤差	中央値	Control_0	MMC＋Colchicine_0	MMC_0
		Control	0	4	-5.6750	2.9353	1.4676	-5.3500	---	-3.5837	-3.3252
		MMC＋Colchicine	0	8	-15.7250	4.6095	1.6297	-16.2000	0.0061 **	---	0.3166
		MMC	0	8	-15.0000	5.0982	1.8025	-16.5000	0.0106 *	0.9464 n.s.	---
		IOP change-Day14 (時点 1 [0 ],変換なし ,そのまま ,ﾊﾟﾗﾒﾄﾘｯｸ )
		Tukey type 多重比較
		群	用量	例数	平均	標準偏差	標準誤差	中央値	Control_0	MMC＋Colchicine_0	MMC_0
		Control	0	4	1.3500	3.9442	1.9721	1.2000	---	-2.8719	-2.7446
		MMC＋Colchicine	0	8	-13.3125	9.0480	3.1990	-17.7000	0.0271 *	---	0.1559
		MMC	0	8	-12.6625	8.9597	3.1677	-17.5000	0.0351 *	0.9867 n.s.	---
		IOP change-Day21 (時点 1 [0 ],変換なし ,そのまま ,ﾊﾟﾗﾒﾄﾘｯｸ )
		Tukey type 多重比較
		群	用量	例数	平均	標準偏差	標準誤差	中央値	Control_0	MMC＋Colchicine_0	MMC_0
		Control	0	4	-2.0750	4.3300	2.1650	-3.0000	---	-2.5063	-2.5935
		MMC＋Colchicine	0	8	-13.5625	7.4806	2.6448	-17.3500	0.0561 n.s.	---	-0.1069
		MMC	0	8	-13.9625	8.4888	3.0012	-16.3500	0.0473 *	0.9937 n.s.	---
		IOP change-Day28 (時点 1 [0 ],変換なし ,そのまま ,ﾊﾟﾗﾒﾄﾘｯｸ )
		Tukey type 多重比較
		群	用量	例数	平均	標準偏差	標準誤差	中央値	Control_0	MMC＋Colchicine_0	MMC_0
		Control	0	4	-1.6750	3.5046	1.7523	-1.8500	---	-3.0255	-2.2792
		MMC＋Colchicine	0	8	-13.8875	6.9483	2.4566	-16.3500	0.0198 *	---	0.9140
		MMC	0	8	-10.8750	7.2095	2.5489	-12.1500	0.0863 n.s.	0.6391 n.s.	---
		IOP change-Day35 (時点 1 [0 ],変換なし ,そのまま ,ﾊﾟﾗﾒﾄﾘｯｸ )
		Tukey type 多重比較
		群	用量	例数	平均	標準偏差	標準誤差	中央値	Control_0	MMC＋Colchicine_0	MMC_0
		Control	0	4	-0.2500	3.4886	1.7443	-0.2000	---	-2.8811	-2.0031
		MMC＋Colchicine	0	8	-12.3500	7.4351	2.6287	-13.7000	0.0266 *	---	1.0754
		MMC	0	8	-8.6625	7.3302	2.5916	-9.7000	0.1418 n.s.	0.5416 n.s.	---
		IOP change-Day42 (時点 1 [0 ],変換なし ,そのまま ,ﾊﾟﾗﾒﾄﾘｯｸ )
		Tukey type 多重比較
		群	用量	例数	平均	標準偏差	標準誤差	中央値	Control_0	MMC＋Colchicine_0	MMC_0
		Control	0	4	0.1750	2.8605	1.4303	-0.5000	---	-2.6675	-1.7472
		MMC＋Colchicine	0	8	-11.6000	7.0088	2.4780	-14.7000	0.0409 *	---	1.1272
		MMC	0	8	-7.5375	8.5769	3.0324	-7.6500	0.2171 n.s.	0.5110 n.s.	---
		IOP change-Day49 (時点 1 [0 ],変換なし ,そのまま ,ﾊﾟﾗﾒﾄﾘｯｸ )
		Tukey type 多重比較
		群	用量	例数	平均	標準偏差	標準誤差	中央値	Control_0	MMC＋Colchicine_0	MMC_0
		Control	0	4	-1.7750	3.5622	1.7811	-2.8500	---	-2.5141	-1.0267
		MMC＋Colchicine	0	8	-12.2125	7.0778	2.5024	-13.2000	0.0553 n.s.	---	1.8216
		MMC	0	8	-6.0375	7.4894	2.6479	-2.6500	0.5707 n.s.	0.1925 n.s.	---
		IOP difference-Day0 (時点 1 [0 ],変換なし ,そのまま ,ﾊﾟﾗﾒﾄﾘｯｸ )
		Tukey type 多重比較
		群	用量	例数	平均	標準偏差	標準誤差	中央値	Control_0	MMC＋Colchicine_0	MMC_0
		Control	0	4	-0.3500	1.1091	0.5545	0.1500	---	-0.1128	0.7895
		MMC＋Colchicine	0	8	-0.4375	1.5352	0.5428	-0.5000	0.9930 n.s.	---	1.1050
		MMC	0	8	0.2625	1.0070	0.3560	0.0000	0.7143 n.s.	0.5240 n.s.	---
		IOP difference-Day3 (時点 1 [0 ],変換なし ,そのまま ,ﾊﾟﾗﾒﾄﾘｯｸ )
		Tukey type 多重比較
		群	用量	例数	平均	標準偏差	標準誤差	中央値	Control_0	MMC＋Colchicine_0	MMC_0
		Control	0	4	-10.1750	3.5189	1.7594	-10.8500	---	-0.5240	-0.4739
		MMC＋Colchicine	0	8	-11.8750	6.8207	2.4115	-11.8500	0.8608 n.s.	---	0.0613
		MMC	0	8	-11.7125	4.0428	1.4293	-10.0000	0.8844 n.s.	0.9979 n.s.	---
		IOP difference-Day7 (時点 1 [0 ],変換なし ,そのまま ,ﾊﾟﾗﾒﾄﾘｯｸ )
		Tukey type 多重比較
		群	用量	例数	平均	標準偏差	標準誤差	中央値	Control_0	MMC＋Colchicine_0	MMC_0
		Control	0	4	-6.6500	2.0728	1.0364	-6.1500	---	-2.6550	-2.0223
		MMC＋Colchicine	0	8	-14.6750	4.5965	1.6251	-14.7000	0.0419 *	---	0.7749
		MMC	0	8	-12.7625	6.0164	2.1271	-13.1500	0.1371 n.s.	0.7230 n.s.	---
		IOP difference-Day14 (時点 1 [0 ],変換なし ,そのまま ,ﾊﾟﾗﾒﾄﾘｯｸ )
		Tukey type 多重比較
		群	用量	例数	平均	標準偏差	標準誤差	中央値	Control_0	MMC＋Colchicine_0	MMC_0
		Control	0	4	-1.0000	1.0893	0.5447	-1.0000	---	-3.0018	-2.5232
		MMC＋Colchicine	0	8	-13.7000	7.8849	2.7877	-17.5000	0.0208 *	---	0.5862
		MMC	0	8	-11.6750	7.2967	2.5798	-14.5000	0.0543 n.s.	0.8293 n.s.	---
		IOP difference-Day21 (時点 1 [0 ],変換なし ,そのまま ,ﾊﾟﾗﾒﾄﾘｯｸ )
		Tukey type 多重比較
		群	用量	例数	平均	標準偏差	標準誤差	中央値	Control_0	MMC＋Colchicine_0	MMC_0
		Control	0	4	-0.7500	2.3173	1.1587	-1.0000	---	-3.0419	-3.0911
		MMC＋Colchicine	0	8	-13.1375	8.4524	2.9884	-15.3500	0.0191 *	---	-0.0602
		MMC	0	8	-13.3375	5.8010	2.0510	-16.3500	0.0173 *	0.9980 n.s.	---
		IOP difference-Day28 (時点 1 [0 ],変換なし ,そのまま ,ﾊﾟﾗﾒﾄﾘｯｸ )
		Tukey type 多重比較
		群	用量	例数	平均	標準偏差	標準誤差	中央値	Control_0	MMC＋Colchicine_0	MMC_0
		Control	0	4	-0.4250	1.2606	0.6303	-0.3500	---	-3.4121	-2.6527
		MMC＋Colchicine	0	8	-12.8375	7.5066	2.6540	-15.0000	0.0088 **	---	0.9301
		MMC	0	8	-10.0750	5.3548	1.8932	-11.3500	0.0421 *	0.6293 n.s.	---
		IOP difference-Day35 (時点 1 [0 ],変換なし ,そのまま ,ﾊﾟﾗﾒﾄﾘｯｸ )
		Tukey type 多重比較
		群	用量	例数	平均	標準偏差	標準誤差	中央値	Control_0	MMC＋Colchicine_0	MMC_0
		Control	0	4	-0.3500	1.5588	0.7794	-0.3500	---	-2.9269	-1.9513
		MMC＋Colchicine	0	8	-10.4000	6.7914	2.4011	-11.2000	0.0242 *	---	1.1949
		MMC	0	8	-7.0500	5.4026	1.9101	-7.5000	0.1550 n.s.	0.4720 n.s.	---
		IOP difference-Day42 (時点 1 [0 ],変換なし ,そのまま ,ﾊﾟﾗﾒﾄﾘｯｸ )
		Tukey type 多重比較
		群	用量	例数	平均	標準偏差	標準誤差	中央値	Control_0	MMC＋Colchicine_0	MMC_0
		Control	0	4	-0.4250	1.4104	0.7052	-0.5000	---	-2.6493	-1.3957
		MMC＋Colchicine	0	8	-10.6750	7.3340	2.5930	-13.0000	0.0424 *	---	1.5353
		MMC	0	8	-5.8250	6.5038	2.2994	-4.3000	0.3651 n.s.	0.3000 n.s.	---
		IOP difference-Day49 (時点 1 [0 ],変換なし ,そのまま ,ﾊﾟﾗﾒﾄﾘｯｸ )
		Tukey type 多重比較
		群	用量	例数	平均	標準偏差	標準誤差	中央値	Control_0	MMC＋Colchicine_0	MMC_0
		Control	0	4	-0.1000	0.9522	0.4761	-0.5000	---	-2.9727	-0.8834
		MMC＋Colchicine	0	8	-10.7000	6.9943	2.4729	-12.3000	0.0221 *	---	2.5589
		MMC	0	8	-3.2500	5.7475	2.0321	0.0000	0.6577 n.s.	0.0506 n.s.	---
		検定結果 ・・・ n.s.: 有意差なし *: p< 0.05 **: p< 0.01 ***: p< 0.001
