# Supplementary material for: The effectiveness of colchicine combined with mitomycin C to prolong bleb function in trabeculectomy in rabbits
Source: PLoS One. 2019 Mar 19;14(3):e0213811. doi: 10.1371/journal.pone.0213811 (PMC6424470; doi:10.1371/journal.pone.0213811)
Supplement: S3 File — (XLSX) [file pone.0213811.s005.xlsx]

## Sheet: Bleb Score
ブレブの状態		スコア
ブレブが見られない		0
嚢胞がなく、ブレブ高さが最小限で結膜が肥厚している		1
嚢胞が存在している(75°まで)		2
嚢胞が3～4時 (75～135°) にわたり広がる		3
嚢胞が5時 (135°)以上 にわたり広がる		4
群	個体番号	0	3	7	14	21	28	35	42	49
Control	1	0	2	2	0	0	0	0	0	0
	6	0	3	2	0	0	0	0	0	0
	8	0	2	1	0	0	0	0	0	0
	16	0	3	1	0	0	0	0	0	0
MMC＋Colchicine	2	0	2	3	2	1	0	0	0	0
	3	0	4	4	3	2	2	2	2	2
	7	0	2	4	3	3	2	2	2	2
	11	0	2	3	1	0	0	1	0	0
	13	0	4	4	2	2	1	2	2	2
	17	0	4	4	3	3	2	2	2	2
	19	0	4	4	3	3	2	2	2	2
	20	0	4	4	3	3	2	2	2	2
MMC	4	0	3	3	3	2	2	2	2	2
	5	0	3	4	3	2	1	1	1	0
	9	0	2	4	2	2	2	2	2	2
	10	0	3	3	1	1	1	0	0	0
	12	0	4	4	2	2	1	1	1	0
	14	0	3	3	2	2	1	1	0	0
	15	0	4	4	3	3	2	2	2	1
	18	0	4	4	2	2	2	2	1	0
	N	4	4	4	4	4	4	4	4	4
Control	Mean	0	2.5	1.5	0	0	0	0	0	0
	S.D.	0	0.57735	0.57735	0	0	0	0	0	0
	S.E.	0	0.288675	0.288675	0	0	0	0	0	0
	N	8	8	8	8	8	8	8	8	8
MMC＋Colchicine	Mean	0	3.25	3.75	2.5	2.125	1.375	1.625	1.5	1.5
	S.D.	0	1.0351	0.46291	0.755929	1.12599	0.916125	0.744024	0.92582	0.92582
	S.E.	0	0.365963	0.163663	0.267261	0.398098	0.323899	0.263052	0.327327	0.327327
	N	8	8	8	8	8	8	8	8	8
MMC	Mean	0	3.25	3.625	2.25	2	1.5	1.375	1.125	0.625
	S.D.	0	0.707107	0.517549	0.707107	0.534522	0.534522	0.744024	0.834523	0.916125
	S.E.	0	0.25	0.182981	0.25	0.188982	0.188982	0.263052	0.295048	0.323899
Ave		0	3	7	14	21	28	35	42	49
Control		0	2.5	1.5	0	0	0	0	0	0
MMC＋Colchicine		0	3.25	3.75	2.5	2.125	1.375	1.625	1.5	1.5
MMC		0	3.25	3.625	2.25	2	1.5	1.375	1.125	0.625
S.E.M.		0	3	7	14	21	28	35	42	49
Control		0	0.288675	0.288675	0	0	0	0	0	0
MMC＋Colchicine		0	0.365963	0.163663	0.267261	0.398098	0.323899	0.263052	0.327327	0.327327
MMC		0	0.25	0.182981	0.25	0.188982	0.188982	0.263052	0.295048	0.323899
Data expressed as the mean Score ± S.E.M. of 4 to 8 eyes

## Sheet: Statistic result
統計1	2018-08-07
		0 (時点 1 [0 ],変換なし ,そのまま ,ﾉﾝﾊﾟﾗﾒﾄﾘｯｸ )
		Kruskal-Wallis検定			自由度1	χ2統計量	p値	マーク
					2	0.0000	1.0000	n.s.
		Steel-Dwassの多重比較
		群	用量	例数	平均	標準偏差	標準誤差	中央値	Control_0	MMC＋Colchicine_0	MMC_0
		Control	0	4	0.0000	0.0000	0.0000	0.0000	---	---	---
		MMC＋Colchicine	0	8	0.0000	0.0000	0.0000	0.0000		---	---
		MMC	0	8	0.0000	0.0000	0.0000	0.0000			---
		3 (時点 1 [0 ],変換なし ,そのまま ,ﾉﾝﾊﾟﾗﾒﾄﾘｯｸ )
		Kruskal-Wallis検定			自由度1	χ2統計量	p値	マーク
					2	2.5931	0.2735	n.s.
		Steel-Dwassの多重比較
		群	用量	例数	平均	標準偏差	標準誤差	中央値	Control_0	MMC＋Colchicine_0	MMC_0
		Control	0	4	2.5000	0.5774	0.2887	2.5000	---	1.2845	1.6583
		MMC＋Colchicine	0	8	3.2500	1.0351	0.3660	4.0000	0.4039 n.s.	---	-0.2282
		MMC	0	8	3.2500	0.7071	0.2500	3.0000	0.2214 n.s.	0.9717 n.s.	---
		7 (時点 1 [0 ],変換なし ,そのまま ,ﾉﾝﾊﾟﾗﾒﾄﾘｯｸ )
		Kruskal-Wallis検定			自由度1	χ2統計量	p値	マーク
					2	11.3162	0.0035	**
		Steel-Dwassの多重比較
		群	用量	例数	平均	標準偏差	標準誤差	中央値	Control_0	MMC＋Colchicine_0	MMC_0
		Control	0	4	1.5000	0.5774	0.2887	1.5000	---	2.9182	2.8501
		MMC＋Colchicine	0	8	3.7500	0.4629	0.1637	4.0000	0.0099 **	---	-0.5222
		MMC	0	8	3.6250	0.5175	0.1830	4.0000	0.0122 *	0.8605 n.s.	---
		14 (時点 1 [0 ],変換なし ,そのまま ,ﾉﾝﾊﾟﾗﾒﾄﾘｯｸ )
		Kruskal-Wallis検定			自由度1	χ2統計量	p値	マーク
					2	10.5213	0.0052	**
		Steel-Dwassの多重比較
		群	用量	例数	平均	標準偏差	標準誤差	中央値	Control_0	MMC＋Colchicine_0	MMC_0
		Control	0	4	0.0000	0.0000	0.0000	0.0000	---	2.8779	2.8392
		MMC＋Colchicine	0	8	2.5000	0.7559	0.2673	3.0000	0.0112 *	---	-0.8101
		MMC	0	8	2.2500	0.7071	0.2500	2.0000	0.0126 *	0.6968 n.s.	---
		21 (時点 1 [0 ],変換なし ,そのまま ,ﾉﾝﾊﾟﾗﾒﾄﾘｯｸ )
		Kruskal-Wallis検定			自由度1	χ2統計量	p値	マーク
					2	9.1078	0.0105	*
		Steel-Dwassの多重比較
		群	用量	例数	平均	標準偏差	標準誤差	中央値	Control_0	MMC＋Colchicine_0	MMC_0
		Control	0	4	0.0000	0.0000	0.0000	0.0000	---	2.5182	2.9603
		MMC＋Colchicine	0	8	2.1250	1.1260	0.3981	2.5000	0.0316 *	---	-0.7424
		MMC	0	8	2.0000	0.5345	0.1890	2.0000	0.0086 **	0.7382 n.s.	---
		28 (時点 1 [0 ],変換なし ,そのまま ,ﾉﾝﾊﾟﾗﾒﾄﾘｯｸ )
		Kruskal-Wallis検定			自由度1	χ2統計量	p値	マーク
					2	8.0935	0.0175	*
		Steel-Dwassの多重比較
		群	用量	例数	平均	標準偏差	標準誤差	中央値	Control_0	MMC＋Colchicine_0	MMC_0
		Control	0	4	0.0000	0.0000	0.0000	0.0000	---	2.2678	2.8723
		MMC＋Colchicine	0	8	1.3750	0.9161	0.3239	2.0000	0.0604 n.s.	---	0.0000
		MMC	0	8	1.5000	0.5345	0.1890	1.5000	0.0114 *	1.0000 n.s.	---
		35 (時点 1 [0 ],変換なし ,そのまま ,ﾉﾝﾊﾟﾗﾒﾄﾘｯｸ )
		Kruskal-Wallis検定			自由度1	χ2統計量	p値	マーク
					2	8.7281	0.0127	*
		Steel-Dwassの多重比較
		群	用量	例数	平均	標準偏差	標準誤差	中央値	Control_0	MMC＋Colchicine_0	MMC_0
		Control	0	4	0.0000	0.0000	0.0000	0.0000	---	2.6458	2.5331
		MMC＋Colchicine	0	8	1.6250	0.7440	0.2631	2.0000	0.0222 *	---	-0.8539
		MMC	0	8	1.3750	0.7440	0.2631	1.5000	0.0304 *	0.6694 n.s.	---
		42 (時点 1 [0 ],変換なし ,そのまま ,ﾉﾝﾊﾟﾗﾒﾄﾘｯｸ )
		Kruskal-Wallis検定			自由度1	χ2統計量	p値	マーク
					2	6.7821	0.0337	*
		Steel-Dwassの多重比較
		群	用量	例数	平均	標準偏差	標準誤差	中央値	Control_0	MMC＋Colchicine_0	MMC_0
		Control	5ｓ	4	0.0000	0.0000	0.0000	0.0000	---	2.3452	2.2111
		MMC＋Colchicine	0	8	1.5000	0.9258	0.3273	2.0000	0.0498 *	---	-1.0548
		MMC	0	8	1.1250	0.8345	0.2950	1.0000	0.0693 n.s.	0.5423 n.s.	---
		49 (時点 1 [0 ],変換なし ,そのまま ,ﾉﾝﾊﾟﾗﾒﾄﾘｯｸ )
		Kruskal-Wallis検定			自由度1	χ2統計量	p値	マーク
					2	6.7500	0.0342	*
		Steel-Dwassの多重比較
		群	用量	例数	平均	標準偏差	標準誤差	中央値	Control_0	MMC＋Colchicine_0	MMC_0
		Control	0	4	0.0000	0.0000	0.0000	0.0000	---	2.3452	1.3416
		MMC＋Colchicine	0	8	1.5000	0.9258	0.3273	2.0000	0.0498 *	---	-1.7678
		MMC	0	8	0.6250	0.9161	0.3239	0.0000	0.3721 n.s.	0.1805 n.s.	---
		検定結果 ・・・ n.s.: 有意差なし *: p< 0.05 **: p< 0.01 ***: p< 0.001
