# Supplementary material for: The effectiveness of colchicine combined with mitomycin C to prolong bleb function in trabeculectomy in rabbits
Source: PLoS One. 2019 Mar 19;14(3):e0213811. doi: 10.1371/journal.pone.0213811 (PMC6424470; doi:10.1371/journal.pone.0213811)
Supplement: S4 File — (XLSX) [file pone.0213811.s006.xlsx]

## Sheet: Colchicine
Protocol No.299Qi050		Date	130329
Corneal Opacity（A）											Chemosis of palpebral Conjunctiva（E）
					Time											Time
Group	Drug	Date	Animal No.	Eye	0h	0.5h	1h	2h	4h		Group	Drug	Date	Animal No.	Eye	0h	0.5h	1h	2h	4h
1		130329	2	L	0	0	0	0	0		1		130329	2	L	0	0	0	0	0
	Saline	130329	6	L	0	0	0	0	0			Saline	130329	6	L	0	0	0	0	0
		130329	10	L	0	0	0	0	0				130329	10	L	0	0	0	0	0
		130329	2	R	0	0	0	0	0				130329	2	R	0	0	0	0	0
	Non-treatment	130329	6	R	0	0	0	0	0			Non-treatment	130329	6	R	0	0	0	0	0
		130329	10	R	0	0	0	0	0				130329	10	R	0	0	0	0	0
2		130329	4	L	0	0	0	0	0		2		130329	4	L	0	0	0	0	1
	0.1%Colchicine	130329	5	L	0	0	0	0	0			0.1%Colchicine	130329	5	L	0	1	1	1	2
		130329	9	L	0	0	0	0	0				130329	9	L	0	0	0	0	1
		130329	4	R	0	0	0	0	0				130329	4	R	0	0	0	0	0
	Non-treatment	130329	5	R	0	0	0	0	0			Non-treatment	130329	5	R	0	0	0	0	0
		130329	9	R	0	0	0	0	0				130329	9	R	0	0	0	0	0
3		130329	1	L	0	0	0	0	0		3		130329	1	L	0	0	0	0	0
	0.03%Colchicine	130329	8	L	0	0	0	0	0			0.03%Colchicine	130329	8	L	0	0	0	0	0
		130329	12	L	0	0	0	0	0				130329	12	L	0	0	0	1	1
		130329	1	R	0	0	0	0	0				130329	1	R	0	0	0	0	0
	Non-treatment	130329	8	R	0	0	0	0	0			Non-treatment	130329	8	R	0	0	0	0	0
		130329	12	R	0	0	0	0	0				130329	12	R	0	0	0	0	0
4		130329	3	L	0	0	0	0	0		4		130329	3	L	0	0	0	0	0
	0.01%Colchicine	130329	7	L	0	0	0	0	0			0.01%Colchicine	130329	7	L	0	0	0	0	0
		130329	11	L	0	0	0	0	0				130329	11	L	0	0	0	0	0
		130329	3	R	0	0	0	0	0				130329	3	R	0	0	0	0	0
	Non-treatment	130329	7	R	0	0	0	0	0			Non-treatment	130329	7	R	0	0	0	0	0
		130329	11	R	0	0	0	0	0				130329	11	R	0	0	0	0	0
1			N		3	3	3	3	3		1			N		3	3	3	3	3
	Saline		Mean		0	0	0	0	0			Saline		Mean		0	0	0	0	0
			SE		0	0	0	0	0					SE		0	0	0	0	0
			N		3	3	3	3	3					N		3	3	3	3	3
	Non-treatment		Mean		0	0	0	0	0			Non-treatment		Mean		0	0	0	0	0
			SE		0	0	0	0	0					SE		0	0	0	0	0
2			N		3	3	3	3	3		2			N		3	3	3	3	3
	0.1%Colchicine		Mean		0	0	0	0	0			0.1%Colchicine		Mean		0	0.333333	0.333333	0.333333	1.33333
			SE		0	0	0	0	0					SE		0	0.333333	0.333333	0.333333	0.333333
			N		3	3	3	3	3					N		3	3	3	3	3
	Non-treatment		Mean		0	0	0	0	0			Non-treatment		Mean		0	0	0	0	0
			SE		0	0	0	0	0					SE		0	0	0	0	0
3			N		3	3	3	3	3		3			N		3	3	3	3	3
	0.03%Colchicine		Mean		0	0	0	0	0			0.03%Colchicine		Mean		0	0	0	0.333333	0.333333
			SE		0	0	0	0	0					SE		0	0	0	0.333333	0.333333
			N		3	3	3	3	3					N		3	3	3	3	3
	Non-treatment		Mean		0	0	0	0	0			Non-treatment		Mean		0	0	0	0	0
			SE		0	0	0	0	0					SE		0	0	0	0	0
4			N		3	3	3	3	3		4			N		3	3	3	3	3
	0.01%Colchicine		Mean		0	0	0	0	0			0.01%Colchicine		Mean		0	0	0	0	0
			SE		0	0	0	0	0					SE		0	0	0	0	0
			N		3	3	3	3	3					N		3	3	3	3	3
	Non-treatment		Mean		0	0	0	0	0			Non-treatment		Mean		0	0	0	0	0
			SE		0	0	0	0	0					SE		0	0	0	0	0
Area of Corneal Opacity（B）											Discharge（F）
					Time											Time
Group	Drug	Date	Animal No.	Eye	0h	0.5h	1h	2h	4h		Group	Drug	Date	Animal No.	Eye	0h	0.5h	1h	2h	4h
1		130329	2	L	0	0	0	0	0		1		130329	2	L	0	0	0	0	0
	Saline	130329	6	L	0	0	0	0	0			Saline	130329	6	L	0	0	0	0	0
		130329	10	L	0	0	0	0	0				130329	10	L	0	0	0	0	0
		130329	2	R	0	0	0	0	0				130329	2	R	0	0	0	0	0
	Non-treatment	130329	6	R	0	0	0	0	0			Non-treatment	130329	6	R	0	0	0	0	0
		130329	10	R	0	0	0	0	0				130329	10	R	0	0	0	0	0
2		130329	4	L	0	0	0	0	0		2		130329	4	L	0	0	0	0	1
	0.1%Colchicine	130329	5	L	0	0	0	0	0			0.1%Colchicine	130329	5	L	0	0	0	1	2
		130329	9	L	0	0	0	0	0				130329	9	L	0	0	0	0	2
		130329	4	R	0	0	0	0	0				130329	4	R	0	0	0	0	0
	Non-treatment	130329	5	R	0	0	0	0	0			Non-treatment	130329	5	R	0	0	0	0	0
		130329	9	R	0	0	0	0	0				130329	9	R	0	0	0	0	0
3		130329	1	L	0	0	0	0	0		3		130329	1	L	0	0	0	0	0
	0.03%Colchicine	130329	8	L	0	0	0	0	0			0.03%Colchicine	130329	8	L	0	0	0	0	0
		130329	12	L	0	0	0	0	0				130329	12	L	0	0	0	0	1
		130329	1	R	0	0	0	0	0				130329	1	R	0	0	0	0	0
	Non-treatment	130329	8	R	0	0	0	0	0			Non-treatment	130329	8	R	0	0	0	0	0
		130329	12	R	0	0	0	0	0				130329	12	R	0	0	0	0	0
4		130329	3	L	0	0	0	0	0		4		130329	3	L	0	0	0	0	0
	0.01%Colchicine	130329	7	L	0	0	0	0	0			0.01%Colchicine	130329	7	L	0	0	0	0	0
		130329	11	L	0	0	0	0	0				130329	11	L	0	0	0	0	0
		130329	3	R	0	0	0	0	0				130329	3	R	0	0	0	0	0
	Non-treatment	130329	7	R	0	0	0	0	0			Non-treatment	130329	7	R	0	0	0	0	0
		130329	11	R	0	0	0	0	0				130329	11	R	0	0	0	0	0
1			N		3	3	3	3	3		1			N		3	3	3	3	3
	Saline		Mean		0	0	0	0	0			Saline		Mean		0	0	0	0	0
			SE		0	0	0	0	0					SE		0	0	0	0	0
			N		3	3	3	3	3					N		3	3	3	3	3
	Non-treatment		Mean		0	0	0	0	0			Non-treatment		Mean		0	0	0	0	0
			SE		0	0	0	0	0					SE		0	0	0	0	0
2			N		3	3	3	3	3		2			N		3	3	3	3	3
	0.1%Colchicine		Mean		0	0	0	0	0			0.1%Colchicine		Mean		0	0	0	0.333333	1.66667
			SE		0	0	0	0	0					SE		0	0	0	0.333333	0.333333
			N		3	3	3	3	3					N		3	3	3	3	3
	Non-treatment		Mean		0	0	0	0	0			Non-treatment		Mean		0	0	0	0	0
			SE		0	0	0	0	0					SE		0	0	0	0	0
3			N		3	3	3	3	3		3			N		3	3	3	3	3
	0.03%Colchicine		Mean		0	0	0	0	0			0.03%Colchicine		Mean		0	0	0	0	0.333333
			SE		0	0	0	0	0					SE		0	0	0	0	0.333333
			N		3	3	3	3	3					N		3	3	3	3	3
	Non-treatment		Mean		0	0	0	0	0			Non-treatment		Mean		0	0	0	0	0
			SE		0	0	0	0	0					SE		0	0	0	0	0
4			N		3	3	3	3	3		4			N		3	3	3	3	3
	0.01%Colchicine		Mean		0	0	0	0	0			0.01%Colchicine		Mean		0	0	0	0	0
			SE		0	0	0	0	0					SE		0	0	0	0	0
			N		3	3	3	3	3					N		3	3	3	3	3
	Non-treatment		Mean		0	0	0	0	0			Non-treatment		Mean		0	0	0	0	0
			SE		0	0	0	0	0					SE		0	0	0	0	0
Iris（C）
					Time
Group	Drug	Date	Animal No.	Eye	0h	0.5h	1h	2h	4h
1		130329	2	L	0	0	0	0	0
	Saline	130329	6	L	0	0	0	0	0
		130329	10	L	0	0	0	0	0
		130329	2	R	0	0	0	0	0
	Non-treatment	130329	6	R	0	0	0	0	0
		130329	10	R	0	0	0	0	0
2		130329	4	L	0	0	0	0	1
	0.1%Colchicine	130329	5	L	0	0	1	1	1
		130329	9	L	0	0	0	1	1
		130329	4	R	0	0	0	0	0
	Non-treatment	130329	5	R	0	0	0	0	0
		130329	9	R	0	0	0	0	0
3		130329	1	L	0	0	0	0	0
	0.03%Colchicine	130329	8	L	0	0	0	0	1
		130329	12	L	0	0	0	1	1
		130329	1	R	0	0	0	0	0
	Non-treatment	130329	8	R	0	0	0	0	0
		130329	12	R	0	0	0	0	0
4		130329	3	L	0	0	0	0	0
	0.01%Colchicine	130329	7	L	0	0	0	0	0
		130329	11	L	0	0	0	0	0
		130329	3	R	0	0	0	0	0
	Non-treatment	130329	7	R	0	0	0	0	0
		130329	11	R	0	0	0	0	0
1			N		3	3	3	3	3
	Saline		Mean		0	0	0	0	0
			SE		0	0	0	0	0
			N		3	3	3	3	3
	Non-treatment		Mean		0	0	0	0	0
			SE		0	0	0	0	0
2			N		3	3	3	3	3
	0.1%Colchicine		Mean		0	0	0.333333	0.666667	1
			SE		0	0	0.333333	0.333333	0
			N		3	3	3	3	3
	Non-treatment		Mean		0	0	0	0	0
			SE		0	0	0	0	0
3			N		3	3	3	3	3
	0.03%Colchicine		Mean		0	0	0	0.333333	0.666667
			SE		0	0	0	0.333333	0.333333
			N		3	3	3	3	3
	Non-treatment		Mean		0	0	0	0	0
			SE		0	0	0	0	0
4			N		3	3	3	3	3
	0.01%Colchicine		Mean		0	0	0	0	0
			SE		0	0	0	0	0
			N		3	3	3	3	3
	Non-treatment		Mean		0	0	0	0	0
			SE		0	0	0	0	0
Redness of palpebral Conjunctiva（D）
					Time
Group	Drug	Date	Animal No.	Eye	0h	0.5h	1h	2h	4h
1		130329	2	L	0	0	0	0	0
	Saline	130329	6	L	0	0	0	0	0
		130329	10	L	0	0	0	0	0
		130329	2	R	0	0	0	0	0
	Non-treatment	130329	6	R	0	0	0	0	0
		130329	10	R	0	0	0	0	0
2		130329	4	L	0	0	0	1	1
	0.1%Colchicine	130329	5	L	0	1	1	1	1
		130329	9	L	0	0	1	1	1
		130329	4	R	0	0	0	0	0
	Non-treatment	130329	5	R	0	0	0	0	0
		130329	9	R	0	0	0	0	0
3		130329	1	L	0	0	0	0	1
	0.03%Colchicine	130329	8	L	0	0	0	0	1
		130329	12	L	0	0	1	1	1
		130329	1	R	0	0	0	0	0
	Non-treatment	130329	8	R	0	0	0	0	0
		130329	12	R	0	0	0	0	0
4		130329	3	L	0	0	0	0	0
	0.01%Colchicine	130329	7	L	0	0	0	0	0
		130329	11	L	0	0	0	0	0
		130329	3	R	0	0	0	0	0
	Non-treatment	130329	7	R	0	0	0	0	0
		130329	11	R	0	0	0	0	0
1			N		3	3	3	3	3
	Saline		Mean		0	0	0	0	0
			SE		0	0	0	0	0
			N		3	3	3	3	3
	Non-treatment		Mean		0	0	0	0	0
			SE		0	0	0	0	0
2			N		3	3	3	3	3
	0.1%Colchicine		Mean		0	0.333333	0.666667	1	1
			SE		0	0.333333	0.333333	0	0
			N		3	3	3	3	3
	Non-treatment		Mean		0	0	0	0	0
			SE		0	0	0	0	0
3			N		3	3	3	3	3
	0.03%Colchicine		Mean		0	0	0.333333	0.333333	1
			SE		0	0	0.333333	0.333333	0
			N		3	3	3	3	3
	Non-treatment		Mean		0	0	0	0	0
			SE		0	0	0	0	0
4			N		3	3	3	3	3
	0.01%Colchicine		Mean		0	0	0	0	0
			SE		0	0	0	0	0
			N		3	3	3	3	3
	Non-treatment		Mean		0	0	0	0	0
			SE		0	0	0	0	0
