# Supplementary material for: The effectiveness of colchicine combined with mitomycin C to prolong bleb function in trabeculectomy in rabbits
Source: PLoS One. 2019 Mar 19;14(3):e0213811. doi: 10.1371/journal.pone.0213811 (PMC6424470; doi:10.1371/journal.pone.0213811)
Supplement: S5 File — (XLSX) [file pone.0213811.s007.xlsx]

## Sheet: Data
REAL IOP VALUE														入力表
		Ope	Animal		Time after surgery (Day)									Ope		Animal	Time after surgery (Day)
Group	Drug	Date	No.	Eye	0	3	7	10	14	17	21	28		Date	No.	Eye	0			3			7			10			14			17			21			28
1		2013-07-02	2	R	25	*	2	*	3	*	4	6.66667		2013-07-02	2	R	25	25	25	*	*	*	2	2	2	*	*	*	3	3	3	*	*	*	4	4	4	7	6	7
	MMC	2013-07-02	5	R	15	*	1	*	3	*	3.33333	3.33333		2013-07-02	5	R	15	15	15	*	*	*	1	1	1	*	*	*	3	3	3	*	*	*	4	3	3	4	3	3
		2013-07-03	9	R	21.6667	*	7	*	3	*	6	7.33333		2013-07-03	9	R	22	21	22	*	*	*	7	7	7	*	*	*	3	3	3	*	*	*	6	6	6	7	7	8
		2013-07-03	13	R	22.6667	*	9	*	4	*	5	5		2013-07-03	13	R	23	22	23	*	*	*	9	9	9	*	*	*	4	4	4	*	*	*	5	5	5	5	5	5
		2013-07-02	2	L	23.3333	*	25	*	24	*	21	23.3333		2013-07-02	2	L	24	23	23	*	*	*	25	25	25	*	*	*	24	24	24	*	*	*	22	20	21	25	23	22
	contralateral eyes	2013-07-02	5	L	16.3333	*	19	*	20	*	18	18.6667		2013-07-02	5	L	17	16	16	*	*	*	19	19	19	*	*	*	20	20	20	*	*	*	18	18	18	19	19	18
		2013-07-03	9	L	21	*	19.3333	*	20.6667	*	24	21		2013-07-03	9	L	21	22	20	*	*	*	20	19	19	*	*	*	21	21	20	*	*	*	24	24	24	21	21	21
		2013-07-03	13	L	21.6667	*	23.6667	*	22.3333	*	22.6667	23.3333		2013-07-03	13	L	21	22	22	*	*	*	24	24	23	*	*	*	23	22	22	*	*	*	23	23	22	23	23	24
2		2013-07-03	8	R	22	6	4	10.3333	13	8	21	30		2013-07-03	8	R	23	22	21	6	6	6	4	4	4	11	10	10	13	13	13	8	8	8	21	21	21	30	30	30
	Colchicine	2013-07-03	10	R	21	5	13.3333	16	7	7	5.66667	12.6667		2013-07-03	10	R	22	21	20	5	5	5	14	13	13	16	16	16	7	7	7	7	7	7	6	6	5	13	13	12
		2013-07-04	18	R	17.3333	2	21.3333	22	22	19.6667	20.6667	20.3333		2013-07-04	18	R	17	18	17	2	2	2	21	22	21	22	22	22	22	22	22	20	20	19	21	20	21	20	20	21
		2013-07-04	20	R	25	3	3	11	16.3333	18.6667	26.3333	24.6667		2013-07-04	20	R	25	25	25	3	3	3	3	3	3	11	11	11	17	16	16	19	19	18	26	26	27	25	24	25
		2013-07-03	8	L	24	25.3333	22	22	21	24.6667	18.6667	19.3333		2013-07-03	8	L	24	24	24	26	25	25	22	22	22	22	22	22	21	21	21	25	25	24	19	19	18	20	19	19
	contralateral eyes	2013-07-03	10	L	19	21.6667	20.6667	20	19.3333	19	23	20.3333		2013-07-03	10	L	19	19	19	22	22	21	21	21	20	20	20	20	20	19	19	19	19	19	23	23	23	21	20	20
		2013-07-04	18	L	18	17.6667	21.3333	22	20.3333	20	19	18.3333		2013-07-04	18	L	18	18	18	18	18	17	22	21	21	22	22	22	21	20	20	20	20	20	19	19	19	19	18	18
		2013-07-04	20	L	25.3333	25.3333	26	23.6667	24	25.3333	27	25		2013-07-04	20	L	25	25	26	25	25	26	26	26	26	25	23	23	24	24	24	26	25	25	27	27	27	25	25	25
1			N		4	*	4	*	4	*	4	4
	MMC		Mean		21.0833	*	4.75	*	3.25	*	4.58333	5.58333
			SD		4.28931	*	3.86221	*	0.5	*	1.16667	1.79247
			SE		2.14465	*	1.93111	*	0.25	*	0.583333	0.896237
			N		4	*	4	*	4	*	4	4
	contralateral eyes		Mean		20.5833	*	21.75	*	21.75	*	21.4167	21.5833
			SD		2.99846	*	3.03529	*	1.79247	*	2.58736	2.234
			SE		1.49923	*	1.51764	*	0.896237	*	1.29368	1.117
2			N		4	4	4	4	4	4	4	4
	Colchicine		Mean		21.3333	4	10.4167	14.8333	14.5833	13.3333	18.4167	21.9167
			SD		3.16228	1.82574	8.63831	5.40576	6.27384	6.76045	8.88767	7.32512
			SE		1.58114	0.912871	4.31915	2.70288	3.13692	3.38023	4.44384	3.66256
			N		4	4	4	4	4	4	4	4
	contralateral eyes		Mean		21.5833	22.5	22.5	21.9167	21.1667	22.25	21.9167	20.75
			SD		3.62476	3.65655	2.39598	1.5	2.00924	3.21311	3.91933	2.94863
			SE		1.81238	1.82828	1.19799	0.75	1.00462	1.60655	1.95966	1.47432
Delta IOP CHANGE FROM TIME 0
			Animal		Time after surgery (Day)
Group	Drug	Date	No.	Eye	0	3	7	10	14	17	21	28
1		2013-07-02	2	R	0	*	-23	*	-22	*	-21	-18.3333
	MMC	2013-07-02	5	R	0	*	-14	*	-12	*	-11.6667	-11.6667
		2013-07-03	9	R	0	*	-14.6667	*	-18.6667	*	-15.6667	-14.3333
		2013-07-03	13	R	0	*	-13.6667	*	-18.6667	*	-17.6667	-17.6667
		2013-07-02	2	L	0	*	1.66667	*	0.666667	*	-2.33333	0
	contralateral eyes	2013-07-02	5	L	0	*	2.66667	*	3.66667	*	1.66667	2.33333
		2013-07-03	9	L	0	*	-1.66667	*	-0.333333	*	3	0
		2013-07-03	13	L	0	*	2	*	0.666667	*	1	1.66667
2		2013-07-03	8	R	0	-16	-18	-11.6667	-9	-14	-1	8
	Colchicine	2013-07-03	10	R	0	-16	-7.66667	-5	-14	-14	-15.3333	-8.33333
		2013-07-04	18	R	0	-15.3333	4	4.66667	4.66667	2.33333	3.33333	3
		2013-07-04	20	R	0	-22	-22	-14	-8.66667	-6.33333	1.33333	-0.333333
		2013-07-03	8	L	0	1.33333	-2	-2	-3	0.666667	-5.33333	-4.66667
	contralateral eyes	2013-07-03	10	L	0	2.66667	1.66667	1	0.333333	0	4	1.33333
		2013-07-04	18	L	0	-0.333333	3.33333	4	2.33333	2	1	0.333333
		2013-07-04	20	L	0	0	0.666667	-1.66667	-1.33333	0	1.66667	-0.333333
1			N		4	*	4	*	4	*	4	4
	MMC		Mean		0	*	-16.3333	*	-17.8333	*	-16.5	-15.5
			SD		0	*	4.46385	*	4.19435	*	3.90157	3.09719
			SE		0	*	2.23192	*	2.09718	*	1.95078	1.5486
			N		4	*	4	*	4	*	4	4
	contralateral eyes		Mean		0	*	1.16667	*	1.16667	*	0.833333	1
			SD		0	*	1.9341	*	1.73205	*	2.26895	1.18634
			SE		0	*	0.96705	*	0.866025	*	1.13448	0.593171
2			N		4	4	4	4	4	4	4	4
	Colchicine		Mean		0	-17.3333	-10.9167	-6.5	-6.75	-8	-2.91667	0.583333
			SD		0	3.12694	11.6345	8.36439	7.99247	7.77936	8.46507	6.86038
			SE		0	1.56347	5.81724	4.18219	3.99624	3.88968	4.23253	3.43019
			N		4	4	4	4	4	4	4	4
	contralateral eyes		Mean		0	0.916667	0.916667	0.333333	-0.416667	0.666667	0.333333	-0.833333
			SD		0	1.371	2.234	2.78887	2.28319	0.942809	3.99073	2.64575
			SE		0	0.685498	1.117	1.39443	1.1416	0.471405	1.99536	1.32288
IOP difference from IOP in contralateral eyes
			Animal		Time after surgery (Day)
Group	Drug	Date	No.	Eye	0	3	7	10	14	17	21	28
1		2013-07-02	2	R-L	1.66667	*	-23	*	-21	*	-17	-16.6667
	MMC	2013-07-02	5	R-L	-1.33333	*	-18	*	-17	*	-14.6667	-15.3333
		2013-07-03	9	R-L	0.666667	*	-12.3333	*	-17.6667	*	-18	-13.6667
		2013-07-03	13	R-L	1	*	-14.6667	*	-18.3333	*	-17.6667	-18.3333
2		2013-07-03	8	R-L	-2	-19.3333	-18	-11.6667	-8	-16.6667	2.33333	10.6667
	Colchicine	2013-07-03	10	R-L	2	-16.6667	-7.33333	-4	-12.3333	-12	-17.3333	-7.66667
		2013-07-04	18	R-L	-0.666667	-15.6667	0	0	1.66667	-0.333333	1.66667	2
		2013-07-04	20	R-L	-0.333333	-22.3333	-23	-12.6667	-7.66667	-6.66667	-0.666667	-0.333333
1			N		4	*	4	*	4	*	4	4
	MMC		Mean		0.5	*	-17	*	-18.5	*	-16.8333	-16
			SD		1.29099	*	4.62681	*	1.7533	*	1.50308	1.98139
			SE		0.645497	*	2.31341	*	0.876652	*	0.751542	0.990697
2			N		4	4	4	4	4	4	4	4
	Colchicine		Mean		-0.25	-18.5	-12.0833	-7.08333	-6.58333	-8.91667	-3.5	1.16667
			SD		1.66389	2.98763	10.3722	6.10631	5.89648	7.03102	9.31148	7.55474
			SE		0.831943	1.49381	5.18612	3.05316	2.94824	3.51551	4.65574	3.77737

## Sheet: Graph
	Real IOP value	Time after surgery (Day)
	Mean	0	7	14	21	28
		0.4	7.4	14.4	21.4	28.4
		0.8	7.8	14.8	21.8	28.8
		1.2	8.2	15.2	22.2	29.2
		1.6	8.6	15.6	22.6	29.6
		2	9	16	23	30
	MMC	21.0833	4.75	3.25	4.58333	5.58333
	Colchicine	21.3333	10.4167	14.5833	18.4167	21.9167
		Time after surgery (Day)
	S.E.M.	0	7	14	21	28
	MMC	2.14465	1.93111	0.25	0.583333	0.896237
	Colchicine	1.58114	4.31915	3.13692	4.44384	3.66256
	Data expressed as the mean IOP ± S.E.M. of 4 eyes
	IOP change value	Time after surgery (Day)
	Mean	0	7	14	21	28
		0.4	7.4	14.4	21.4	28.4
		0.8	7.8	14.8	21.8	28.8
		1.2	8.2	15.2	22.2	29.2
		1.6	8.6	15.6	22.6	29.6
		2	9	16	23	30
	#REF!	0	-5.7	1.3	-2.1	-1.7
	MMC	0	-16.3333	-17.8333	-16.5	-15.5
	Colchicine	0	-10.9167	-6.75	-2.91667	0.583333
		Time after surgery (Day)
	S.E.M.	0	7	14	21	28
	#REF!	0	1.5	2	2.2	1.7
	MMC	0	2.23192	2.09718	1.95078	1.5486
	Colchicine	0	5.81724	3.99624	4.23253	3.43019
	Data expressed as the mean IOP change ± S.E.M. of 4 eyes
	IOP difference	Time after surgery (Day)
	Mean	0	7	14	21	28
		0.4	7.4	14.4	21.4	28.4
		0.8	7.8	14.8	21.8	28.8
		1.2	8.2	15.2	22.2	29.2
		1.6	8.6	15.6	22.6	29.6
		2	9	16	23	30
	#REF!	-0.3	-6.7	-1	-0.8	-0.4
	MMC	0.5	-17	-18.5	-16.8333	-16
	Colchicine	-0.25	-12.0833	-6.58333	-3.5	1.16667
		Time after surgery (Day)
	S.E.M.	0	7	14	21	28
	#REF!	0.6	1	0.6	1.2	0.6
	MMC	0.645497	2.31341	0.876652	0.751542	0.990697
	Colchicine	0.831943	5.18612	2.94824	4.65574	3.77737
	Data expressed as the mean IOP difference from non-treated eye ± S.E.M. of 4 rabbits

## Sheet: 統計1
	3		IOP-Day0	IOP-Day7	IOP-Day14	IOP-Day21	IOP-Day28	IOP change-Day7	IOP change-Day14	IOP change-Day21	IOP change-Day28	IOP difference-Day0	IOP difference-Day7	IOP difference-Day14	IOP difference-Day21	IOP difference-Day28
			0	0	0	0	0	0	0	0	0	0	0	0	0	0
MMC	0	2	25	2	3	4	6.66667	-23	-22	-21	-18.3333	1.66667	-23	-21	-17	-16.6667
MMC	0	2	15	1	3	3.33333	3.33333	-14	-12	-11.6667	-11.6667	-1.33333	-18	-17	-14.6667	-15.3333
MMC	0	2	21.6667	7	3	6	7.33333	-14.6667	-18.6667	-15.6667	-14.3333	0.666667	-12.3333	-17.6667	-18	-13.6667
MMC	0	2	22.6667	9	4	5	5	-13.6667	-18.6667	-17.6667	-17.6667	1	-14.6667	-18.3333	-17.6667	-18.3333
Colchicine	0	3	22	4	13	21	30	-18	-9	-1	8	-2	-18	-8	2.33333	10.6667
Colchicine	0	3	21	13.3333	7	5.66667	12.6667	-7.66667	-14	-15.3333	-8.33333	2	-7.33333	-12.3333	-17.3333	-7.66667
Colchicine	0	3	17.3333	21.3333	22	20.6667	20.3333	4	4.66667	3.33333	3	-0.666667	0	1.66667	1.66667	2
Colchicine	0	3	25	3	16.3333	26.3333	24.6667	-22	-8.66667	1.33333	-0.333333	-0.333333	-23	-7.66667	-0.666667	-0.333333

## Sheet: 統計1_1_OUT
統計6	2018-08-07
		IOP-Day0 (時点 1 [0 ],変換なし ,そのまま ,ﾊﾟﾗﾒﾄﾘｯｸ )
		分散分析結果			自由度1	自由度2	F統計量	p値
					2	9	0.0069	0.9931
		群	用量	例数	平均	標準偏差	標準誤差	中央値	MMC_0	Colchicine_0
		MMC	0	4	21.1000	4.2950	2.1475	22.2000	---	0.0796
		Colchicine	0	4	21.3250	3.1763	1.5882	21.5000	0.9965 n.s.	---
		IOP-Day7 (時点 1 [0 ],変換なし ,そのまま ,ﾊﾟﾗﾒﾄﾘｯｸ )
		分散分析結果			自由度1	自由度2	F統計量	p値
					2	9	3.7533	0.0653
		群	用量	例数	平均	標準偏差	標準誤差	中央値	MMC_0	Colchicine_0
		MMC	0	4	4.7500	3.8622	1.9311	4.5000	---	1.4071
		Colchicine	0	4	10.4000	8.6205	4.3103	8.6500	0.3776 n.s.	---
		IOP-Day14 (時点 1 [0 ],変換なし ,そのまま ,ﾊﾟﾗﾒﾄﾘｯｸ )
		分散分析結果			自由度1	自由度2	F統計量	p値
					2	9	27.5660	0.0001
		群	用量	例数	平均	標準偏差	標準誤差	中央値	MMC_0	Colchicine_0
		MMC	0	4	3.2500	0.5000	0.2500	3.0000	---	4.2936
		Colchicine	0	4	14.5750	6.2708	3.1354	14.6500	0.0051 **	---
		IOP-Day21 (時点 1 [0 ],変換なし ,そのまま ,ﾊﾟﾗﾒﾄﾘｯｸ )
		分散分析結果			自由度1	自由度2	F統計量	p値
					2	9	9.8226	0.0055
		群	用量	例数	平均	標準偏差	標準誤差	中央値	MMC_0	Colchicine_0
		MMC	0	4	4.5750	1.1786	0.5893	4.5000	---	3.7122
		Colchicine	0	4	18.4250	8.8647	4.4323	20.8500	0.0121 *	---
		IOP-Day28 (時点 1 [0 ],変換なし ,そのまま ,ﾊﾟﾗﾒﾄﾘｯｸ )
		分散分析結果			自由度1	自由度2	F統計量	p値
					2	9	15.7727	0.0011
		群	用量	例数	平均	標準偏差	標準誤差	中央値	MMC_0	Colchicine_0
		MMC	0	4	5.5750	1.8025	0.9013	5.8500	---	5.1714
		Colchicine	0	4	21.9250	7.3177	3.6589	22.5000	0.0015 **	---
		IOP change-Day7 (時点 1 [0 ],変換なし ,そのまま ,ﾊﾟﾗﾒﾄﾘｯｸ )
		分散分析結果			自由度1	自由度2	F統計量	p値
					2	9	2.0881	0.1799
		群	用量	例数	平均	標準偏差	標準誤差	中央値	MMC_0	Colchicine_0
		MMC	0	4	-16.3500	4.4531	2.2265	-14.3500	---	1.0385
		Colchicine	0	4	-10.9250	11.6314	5.8157	-12.8500	0.5728 n.s.	---
		IOP change-Day14 (時点 1 [0 ],変換なし ,そのまま ,ﾊﾟﾗﾒﾄﾘｯｸ )
		分散分析結果			自由度1	自由度2	F統計量	p値
					2	9	11.4511	0.0034
		群	用量	例数	平均	標準偏差	標準誤差	中央値	MMC_0	Colchicine_0
		MMC	0	4	-17.8500	4.1988	2.0994	-18.7000	---	2.7555
		Colchicine	0	4	-6.7500	8.0110	4.0055	-8.8500	0.0529 n.s.	---
		IOP change-Day21 (時点 1 [0 ],変換なし ,そのまま ,ﾊﾟﾗﾒﾄﾘｯｸ )
		分散分析結果			自由度1	自由度2	F統計量	p値
					2	9	7.5125	0.0121
		群	用量	例数	平均	標準偏差	標準誤差	中央値	MMC_0	Colchicine_0
		MMC	0	4	-16.5250	3.8888	1.9444	-16.7000	---	3.2507
		Colchicine	0	4	-2.9250	8.4350	4.2175	0.1500	0.0245 *	---
		IOP change-Day28 (時点 1 [0 ],変換なし ,そのまま ,ﾊﾟﾗﾒﾄﾘｯｸ )
		分散分析結果			自由度1	自由度2	F統計量	p値
					2	9	13.2708	0.0021
		群	用量	例数	平均	標準偏差	標準誤差	中央値	MMC_0	Colchicine_0
		MMC	0	4	-15.5000	3.0854	1.5427	-16.0000	---	4.7597
		Colchicine	0	4	0.6000	6.8445	3.4222	1.3500	0.0027 **	---
		IOP difference-Day0 (時点 1 [0 ],変換なし ,そのまま ,ﾊﾟﾗﾒﾄﾘｯｸ )
		分散分析結果			自由度1	自由度2	F統計量	p値
					2	9	0.4861	0.6303
		群	用量	例数	平均	標準偏差	標準誤差	中央値	MMC_0	Colchicine_0
		MMC	0	4	0.5250	1.2868	0.6434	0.8500	---	-0.7978
		Colchicine	0	4	-0.2500	1.6663	0.8332	-0.5000	0.7136 n.s.	---
		IOP difference-Day7 (時点 1 [0 ],変換なし ,そのまま ,ﾊﾟﾗﾒﾄﾘｯｸ )
		分散分析結果			自由度1	自由度2	F統計量	p値
					2	9	2.4101	0.1451
		群	用量	例数	平均	標準偏差	標準誤差	中央値	MMC_0	Colchicine_0
		MMC	0	4	-17.0000	4.6325	2.3162	-16.3500	---	1.0443
		Colchicine	0	4	-12.0750	10.3773	5.1887	-12.6500	0.5695 n.s.	---
		IOP difference-Day14 (時点 1 [0 ],変換なし ,そのまま ,ﾊﾟﾗﾒﾄﾘｯｸ )
		分散分析結果			自由度1	自由度2	F統計量	p値
					2	9	24.5313	0.0002
		群	用量	例数	平均	標準偏差	標準誤差	中央値	MMC_0	Colchicine_0
		MMC	0	4	-18.5000	1.7493	0.8746	-18.0000	---	4.6716
		Colchicine	0	4	-6.5750	5.9033	2.9517	-7.8500	0.0030 **	---
		IOP difference-Day21 (時点 1 [0 ],変換なし ,そのまま ,ﾊﾟﾗﾒﾄﾘｯｸ )
		分散分析結果			自由度1	自由度2	F統計量	p値
					2	9	9.4760	0.0061
		群	用量	例数	平均	標準偏差	標準誤差	中央値	MMC_0	Colchicine_0
		MMC	0	4	-16.8500	1.4933	0.7467	-17.3500	---	3.3743
		Colchicine	0	4	-3.5000	9.2909	4.6454	0.5000	0.0202 *	---
		IOP difference-Day28 (時点 1 [0 ],変換なし ,そのまま ,ﾊﾟﾗﾒﾄﾘｯｸ )
		分散分析結果			自由度1	自由度2	F統計量	p値
					2	9	17.1762	0.0008
		群	用量	例数	平均	標準偏差	標準誤差	中央値	MMC_0	Colchicine_0
		MMC	0	4	-16.0000	1.9630	0.9815	-16.0000	---	5.3049
		Colchicine	0	4	1.1750	7.5795	3.7898	0.8500	0.0013 **	---
		検定結果 ・・・ n.s.: 有意差なし *: p< 0.05 **: p< 0.01 ***: p< 0.001
