# Supplementary material for: The effectiveness of colchicine combined with mitomycin C to prolong bleb function in trabeculectomy in rabbits
Source: PLoS One. 2019 Mar 19;14(3):e0213811. doi: 10.1371/journal.pone.0213811 (PMC6424470; doi:10.1371/journal.pone.0213811)
Supplement: S6 File — (XLSX) [file pone.0213811.s008.xlsx]

## Sheet: Bleb Score
ブレブの状態		スコア
ブレブが見られない		0
嚢胞がなく、ブレブ高さが最小限で結膜が肥厚している		1
嚢胞が存在している(75°まで)		2
嚢胞が3～4時 (75～135°) にわたり広がる		3
嚢胞が5時 (135°)以上 にわたり広がる		4
群	個体番号	0	7	14	21	28
Saline (299Qi030)		0	2	0	0	0
		0	2	0	0	0
		0	1	0	0	0
		0	1	0	0	0
MMC	2	0	3	3	2	2
	5	0	4	3	3	2
	9	0	3	2	2	2
	13	0	3	3	2	2
Colchicine	8	0	2	2	1	0
	10	0	2	2	1	0
	18	0	2	1	1	0
	20	0	3	2	2	0
Mebendazole	1	0	1	0	0	0
	7	0	2	0	0	0
	15	0	2	0	0	0
	17	0	2	2	2	0
Niclosamide	3	0	2	2	0	0
	4	0	2	1	0	0
	11	0	2	1	0	0
	16	0	3	1	1	0
Griseofulvin	6	0	1	0	0	0
	12	0	2	0	0	0
	14	0	2	1	0	0
	19	0	3	2	1	0
	N	4	4	4	4	4
Saline (299Qi030)	Mean	0	1.5	0	0	0
	S.D.	0	0.57735	0	0	0
	S.E.	0	0.288675	0	0	0
	N	4	4	4	4	4
MMC	Mean	0	3.25	2.75	2.25	2
	S.D.	0	0.5	0.5	0.5	0
	S.E.	0	0.25	0.25	0.25	0
	N	4	4	4	4	4
Colchicine	Mean	0	2.25	1.75	1.25	0
	S.D.	0	0.5	0.5	0.5	0
	S.E.	0	0.25	0.25	0.25	0
	N	4	4	4	4	4
Mebendazole	Mean	0	1.75	0.5	0.5	0
	S.D.	0	0.5	1	1	0
	S.E.	0	0.25	0.5	0.5	0
	N	4	4	4	4	4
Niclosamide	Mean	0	2.25	1.25	0.25	0
	S.D.	0	0.5	0.5	0.5	0
	S.E.	0	0.25	0.25	0.25	0
	N	4	4	4	4	4
Griseofulvin	Mean	0	2	0.75	0.25	0
	S.D.	0	0.816497	0.957427	0.5	0
	S.E.	0	0.408248	0.478714	0.25	0
Ave		0	7	14	21	28
		0.4	7.4	14.4	21.4	28.4
		0.8	7.8	14.8	21.8	28.8
		1.2	8.2	15.2	22.2	29.2
		1.6	8.6	15.6	22.6	29.6
		2	9	16	23	30
MMC		0	3.25	2.75	2.25	2
Colchicine		0	2.25	1.75	1.25	0
S.E.M.		0	7	14	21	28
MMC		0	0.25	0.25	0.25	0
Data expressed as the mean Score ± S.E.M. of 4 eyes

## Sheet: 統計1
	3		0	7	14	21	28
			0	0	0	0	0
MMC	0	2	0	3	3	2	2
MMC	0	2	0	4	3	3	2
MMC	0	2	0	3	2	2	2
MMC	0	2	0	3	3	2	2
Colchicine	0	3	0	2	2	1	0
Colchicine	0	3	0	2	2	1	0
Colchicine	0	3	0	2	1	1	0
Colchicine	0	3	0	3	2	2	0

## Sheet: 統計1_1_OUT
統計1	2018-08-07
		0 (時点 1 [0 ],変換なし ,そのまま ,ﾉﾝﾊﾟﾗﾒﾄﾘｯｸ )
					自由度1	χ2統計量	p値	マーク
					2	0.0000	1.0000	n.s.
		群	用量	例数	平均	標準偏差	標準誤差	中央値	MMC_0	Colchicine_0
		MMC	0	4	0.0000	0.0000	0.0000	0.0000	---	---
		Colchicine	0	4	0.0000	0.0000	0.0000	0.0000		---
		7 (時点 1 [0 ],変換なし ,そのまま ,ﾉﾝﾊﾟﾗﾒﾄﾘｯｸ )
					自由度1	χ2統計量	p値	マーク
					2	8.2284	0.0163	*
		群	用量	例数	平均	標準偏差	標準誤差	中央値	MMC_0	Colchicine_0
		MMC	0	4	3.2500	0.5000	0.2500	3.0000	---	-2.0555
		Colchicine	0	4	2.2500	0.5000	0.2500	2.0000	0.0993 n.s.	---
		14 (時点 1 [0 ],変換なし ,そのまま ,ﾉﾝﾊﾟﾗﾒﾄﾘｯｸ )
					自由度1	χ2統計量	p値	マーク
					2	9.8349	0.0073	**
		群	用量	例数	平均	標準偏差	標準誤差	中央値	MMC_0	Colchicine_0
		MMC	0	4	2.7500	0.5000	0.2500	3.0000	---	-2.0555
		Colchicine	0	4	1.7500	0.5000	0.2500	2.0000	0.0993 n.s.	---
		21 (時点 1 [0 ],変換なし ,そのまま ,ﾉﾝﾊﾟﾗﾒﾄﾘｯｸ )
					自由度1	χ2統計量	p値	マーク
					2	9.8349	0.0073	**
		群	用量	例数	平均	標準偏差	標準誤差	中央値	MMC_0	Colchicine_0
		MMC	0	4	2.2500	0.5000	0.2500	2.0000	---	-2.0555
		Colchicine	0	4	1.2500	0.5000	0.2500	1.0000	0.0993 n.s.	---
		28 (時点 1 [0 ],変換なし ,そのまま ,ﾉﾝﾊﾟﾗﾒﾄﾘｯｸ )
					自由度1	χ2統計量	p値	マーク
					2	11.0000	0.0041	**
		群	用量	例数	平均	標準偏差	標準誤差	中央値	MMC_0	Colchicine_0
		MMC	0	4	2.0000	0.0000	0.0000	2.0000	---	-2.6458
		Colchicine	0	4	0.0000	0.0000	0.0000	0.0000	0.0222 *	---
		検定結果 ・・・ n.s.: 有意差なし *: p< 0.05 **: p< 0.01 ***: p< 0.001
